# Supplementary material for: Effectiveness of longitudinal faculty development programs on MCQs items writing skills: A follow-up study
Source: PLoS One. 2017 Oct 10;12(10):e0185895. doi: 10.1371/journal.pone.0185895 (PMC5634605; doi:10.1371/journal.pone.0185895)
Supplement: S1 Datapoints — (XLSX) [file pone.0185895.s003.xlsx]

## Sheet: FD_MCQ_Analysis
Academic_year	Exam_Bock	Question_number	P_values	Difficulty_cat	Discrimination_factors	Discrimination_cat	Blooms_class	NFD	Writing_flaws	Distractor_efficiency
2013	CNS	Answers7	36.3	2	0.36	1	1	0	0	100
2013	CNS	Answers61	43.06	2	0.26	1	2	0	0	100
2013	CNS	Answers56	43.77	2	0.41	1	2	1	0	66.6
2013	CNS	Answers76	44.84	2	0.42	1	1	0	0	100
2013	CNS	Answers99	45.2	2	0.13	2	2	1	0	66.6
2013	CNS	Answers27	46.26	2	0.33	1	1	0	0	100
2013	CNS	Answers81	47.69	2	0.14	2	1	1	0	66.6
2013	CNS	Answers31	47.69	2	0.25	1	1	1	0	66.6
2013	CNS	Answers82	49.11	2	0.42	1	1	0	0	100
2013	CNS	Answers19	53.74	2	0.35	1	1	0	0	100
2013	CNS	Answers54	55.87	2	0.47	1	2	1	0	66.6
2013	CNS	Answers93	57.65	2	0.28	1	1	0	0	100
2013	CNS	Answers73	58.72	2	0.41	1	1	1	0	66.6
2013	CNS	Answers49	59.79	2	0.44	1	1	1	0	66.6
2013	CNS	Answers50	62.63	2	0.15	2	2	1	0	66.6
2013	CNS	Answers96	63.35	2	0.34	1	1	0	0	100
2013	CNS	Answers70	63.7	2	0.27	1	1	1	0	66.6
2013	CNS	Answers83	64.77	2	0.13	2	2	2	1	33.3
2013	CNS	Answers6	66.19	2	0.41	1	1	1	0	66.6
2013	CNS	Answers45	66.19	2	0.43	1	2	0	0	100
2013	CNS	Answers46	67.62	2	0.48	1	2	0	0	100
2013	CNS	Answers47	68.68	2	0.4	1	2	0	0	100
2013	CNS	Answers43	69.04	2	0.42	1	2	1	0	66.6
2013	CNS	Answers48	69.04	2	0.44	1	1	2	0	33.3
2013	CNS	Answers80	69.75	2	0.15	2	2	1	0	66.6
2013	CNS	Answers79	70.46	3	0.23	1	1	1	0	66.6
2013	CNS	Answers87	70.46	3	0.27	1	1	1	0	66.6
2013	CNS	Answers34	70.46	3	0.42	1	2	0	0	100
2013	CNS	Answers51	70.82	3	0.56	1	1	1	0	66.6
2013	CNS	Answers29	71.17	3	0.25	1	1	1	0	66.6
2013	CNS	Answers36	71.17	3	0.49	1	2	2	0	33.3
2013	CNS	Answers8	71.53	3	0.39	1	1	2	0	33.3
2013	CNS	Answers95	71.89	3	0.36	1	2	0	0	100
2013	CNS	Answers67	73.31	3	0.45	1	1	1	0	66.6
2013	CNS	Answers25	74.38	3	0.37	1	1	0	0	100
2013	CNS	Answers55	74.73	3	0.42	1	1	1	0	66.6
2013	CNS	Answers2	74.73	3	0.56	1	1	1	0	66.6
2013	CNS	Answers35	75.09	3	0.53	1	1	0	0	100
2013	CNS	Answers71	76.16	3	0.37	1	1	1	0	66.6
2013	CNS	Answers32	77.58	3	0.5	1	1	2	0	33.3
2013	CNS	Answers59	78.29	3	0.39	1	2	1	0	66.6
2013	CNS	Answers89	78.29	3	0.47	1	2	1	0	66.6
2013	CNS	Answers84	78.65	3	0.37	1	2	1	0	66.6
2013	CNS	Answers57	78.65	3	0.5	1	1	2	0	33.3
2013	CNS	Answers39	79	3	0.49	1	2	0	0	100
2013	CNS	Answers1	79.36	3	0.37	1	1	0	0	100
2013	CNS	Answers23	79.36	3	0.37	1	1	2	0	33.3
2013	CNS	Answers5	80.07	3	0.42	1	1	1	0	66.6
2013	CNS	Answers41	80.43	3	0.46	1	1	1	0	66.6
2013	CNS	Answers75	80.78	3	0.33	1	1	1	0	66.6
2013	CNS	Answers91	82.21	3	0.51	1	2	1	0	66.6
2013	CNS	Answers63	82.56	3	0.51	1	1	2	0	33.3
2013	CNS	Answers10	82.92	3	0.27	1	1	2	0	33.3
2013	CNS	Answers69	82.92	3	0.27	1	1	2	0	33.3
2013	CNS	Answers100	82.92	3	0.39	1	1	1	0	66.6
2013	CNS	Answers53	83.27	3	0.48	1	1	1	0	66.6
2013	CNS	Answers92	83.63	3	0.44	1	1	2	0	33.3
2013	CNS	Answers58	83.99	3	0.38	1	1	2	0	33.3
2013	CNS	Answers94	83.99	3	0.41	1	1	2	0	33.3
2013	CNS	Answers77	83.99	3	0.49	1	1	2	0	33.3
2013	CNS	Answers52	83.99	3	0.5	1	1	2	0	33.3
2013	CNS	Answers72	84.34	3	0.28	1	1	2	0	33.3
2013	CNS	Answers3	85.41	3	0.43	1	1	2	0	33.3
2013	CNS	Answers28	86.12	3	0.35	1	1	2	0	33.3
2013	CNS	Answers4	86.12	3	0.45	1	1	2	0	33.3
2013	CNS	Answers90	86.12	3	0.56	1	2	2	1	33.3
2013	CNS	Answers18	86.83	3	0.37	1	1	2	0	33.3
2013	CNS	Answers37	87.54	3	0.48	1	1	2	0	33.3
2013	CNS	Answers78	87.9	3	0.14	2	2	2	0	33.3
2013	CNS	Answers12	87.9	3	0.34	1	1	3	0	0
2013	CNS	Answers44	88.61	3	0.49	1	2	3	0	0
2013	CNS	Answers65	88.61	3	0.5	1	1	2	0	33.3
2013	CNS	Answers85	89.68	3	0.51	1	1	3	0	0
2013	CNS	Answers15	90.04	3	0.4	1	1	3	0	0
2013	CNS	Answers20	90.04	3	0.4	1	1	3	0	0
2013	CNS	Answers97	90.39	3	0.38	1	1	2	0	33.3
2013	CNS	Answers17	91.1	3	0.33	1	1	3	0	0
2013	CNS	Answers60	91.1	3	0.46	1	2	3	0	0
2013	CNS	Answers66	91.1	3	0.47	1	1	2	0	33.3
2013	CNS	Answers33	91.81	3	0.39	1	1	2	0	33.3
2013	CNS	Answers24	92.17	3	0.48	1	1	3	0	0
2013	CNS	Answers30	92.88	3	0.36	1	1	3	0	0
2013	CNS	Answers38	93.59	3	0.47	1	2	3	0	0
2013	CNS	Answers42	93.95	3	0.46	1	1	3	0	0
2013	CNS	Answers26	94.31	3	0.29	1	1	3	0	0
2013	CNS	Answers74	94.31	3	0.38	1	1	3	0	0
2013	CNS	Answers68	94.31	3	0.41	1	1	3	0	0
2013	CNS	Answers88	94.66	3	0.49	1	1	3	0	0
2013	CNS	Answers21	95.02	3	0.45	1	1	3	0	0
2013	CNS	Answers22	95.37	3	0.43	1	1	3	0	0
2013	CNS	Answers62	95.73	3	0.37	1	1	3	0	0
2013	CNS	Answers40	96.09	3	0.42	1	1	3	0	0
2013	CNS	Answers11	96.09	3	0.46	1	1	3	0	0
2013	CNS	Answers64	96.09	3	0.46	1	2	3	0	0
2013	CNS	Answers98	96.44	3	0.31	1	1	3	0	0
2013	CNS	Answers86	96.44	3	0.42	1	1	3	0	0
2013	CNS	Answers9	96.8	3	0.44	1	1	3	0	0
2013	CNS	Answers14	97.51	3	0.35	1	1	3	0	0
2013	CNS	Answers13	98.58	3	0.44	1	1	3	0	0
2013	CNS	Answers16	100	3	0	2	1	3	1	0
2013	CVS	Answers67	44.48	2	0.34	1	2	0	1	100
2013	CVS	Answers56	46.1	2	0.39	1	2	0	0	100
2013	CVS	Answers25	47.08	2	0.23	1	1	1	1	66.6
2013	CVS	Answers42	50	2	0.38	1	1	1	1	66.6
2013	CVS	Answers51	50.32	2	0.38	1	2	0	0	100
2013	CVS	Answers38	52.92	2	0.35	1	2	2	1	33.3
2013	CVS	Answers54	56.17	2	0.43	1	1	1	0	66.6
2013	CVS	Answers58	57.14	2	0.47	1	1	0	0	100
2013	CVS	Answers22	58.44	2	0.29	1	1	1	0	66.6
2013	CVS	Answers17	59.09	2	0.26	1	1	0	0	100
2013	CVS	Answers66	59.74	2	0.48	1	2	0	0	100
2013	CVS	Answers26	59.74	2	0.54	1	1	0	1	100
2013	CVS	Answers10	60.06	2	0.41	1	1	1	1	66.6
2013	CVS	Answers30	60.39	2	0.47	1	1	0	0	100
2013	CVS	Answers77	62.66	2	0.52	1	2	0	0	100
2013	CVS	Answers5	65.58	2	0.53	1	1	0	0	100
2013	CVS	Answers59	66.23	2	0.52	1	2	0	0	100
2013	CVS	Answers75	66.56	2	0.52	1	2	1	0	66.6
2013	CVS	Answers60	66.88	2	0.43	1	1	0	0	100
2013	CVS	Answers39	67.53	2	0.32	1	1	2	0	33.3
2013	CVS	Answers29	67.86	2	0.31	1	1	0	0	100
2013	CVS	Answers14	67.86	2	0.33	1	1	1	0	66.6
2013	CVS	Answers44	68.18	2	0.29	1	1	0	0	100
2013	CVS	Answers55	68.51	2	0.4	1	2	0	0	100
2013	CVS	Answers43	69.16	2	0.43	1	2	1	0	66.6
2013	CVS	Answers21	71.1	3	0.34	1	1	1	0	66.6
2013	CVS	Answers71	71.1	3	0.43	1	2	0	0	100
2013	CVS	Answers24	71.75	3	0.39	1	1	0	0	100
2013	CVS	Answers37	71.75	3	0.5	1	1	1	0	66.6
2013	CVS	Answers8	72.08	3	0.6	1	1	1	0	66.6
2013	CVS	Answers19	73.05	3	0.4	1	1	0	0	100
2013	CVS	Answers7	73.7	3	0.55	1	1	1	0	66.6
2013	CVS	Answers6	74.03	3	0.39	1	1	2	0	33.3
2013	CVS	Answers63	74.35	3	0.63	1	1	0	0	100
2013	CVS	Answers48	75.32	3	0.33	1	1	2	0	33.3
2013	CVS	Answers1	75.32	3	0.41	1	1	2	0	33.3
2013	CVS	Answers62	75.65	3	0.57	1	1	1	0	66.6
2013	CVS	Answers64	75.97	3	0.49	1	2	0	0	100
2013	CVS	Answers74	75.97	3	0.51	1	1	0	0	100
2013	CVS	Answers12	76.3	3	0.41	1	1	0	0	100
2013	CVS	Answers18	76.62	3	0.3	1	1	0	0	100
2013	CVS	Answers52	77.92	3	0.52	1	1	1	0	66.6
2013	CVS	Answers68	78.25	3	0.48	1	2	1	0	66.6
2013	CVS	Answers33	78.57	3	0.42	1	2	1	0	66.6
2013	CVS	Answers46	79.22	3	0.52	1	1	0	0	100
2013	CVS	Answers15	79.87	3	0.36	1	1	1	0	66.6
2013	CVS	Answers69	80.19	3	0.45	1	1	1	0	66.6
2013	CVS	Answers65	80.19	3	0.48	1	1	0	0	100
2013	CVS	Answers78	80.84	3	0.45	1	1	0	0	100
2013	CVS	Answers76	80.84	3	0.49	1	1	2	0	33.3
2013	CVS	Answers53	81.17	3	0.43	1	1	2	0	33.3
2013	CVS	Answers57	81.82	3	0.53	1	1	3	0	0
2013	CVS	Answers23	82.14	3	0.5	1	1	2	0	33.3
2013	CVS	Answers49	82.47	3	0.14	2	1	2	0	33.3
2013	CVS	Answers16	82.47	3	0.52	1	1	2	0	33.3
2013	CVS	Answers3	83.77	3	0.27	1	1	2	0	33.3
2013	CVS	Answers45	83.77	3	0.47	1	1	1	0	66.6
2013	CVS	Answers72	83.77	3	0.55	1	2	2	0	33.3
2013	CVS	Answers70	84.74	3	0.31	1	1	2	0	33.3
2013	CVS	Answers61	84.74	3	0.37	1	2	1	0	66.6
2013	CVS	Answers34	85.06	3	0.39	1	1	1	0	66.6
2013	CVS	Answers31	85.71	3	0.44	1	1	2	0	33.3
2013	CVS	Answers79	85.71	3	0.59	1	1	1	0	66.6
2013	CVS	Answers13	86.69	3	0.37	1	1	2	0	33.3
2013	CVS	Answers9	87.01	3	0.41	1	1	2	0	33.3
2013	CVS	Answers28	87.01	3	0.47	1	1	3	0	0
2013	CVS	Answers47	87.34	3	0.46	1	1	1	0	66.6
2013	CVS	Answers35	87.66	3	0.41	1	1	2	0	33.3
2013	CVS	Answers73	88.96	3	0.52	1	1	3	0	0
2013	CVS	Answers50	89.29	3	0.43	1	1	2	0	33.3
2013	CVS	Answers4	89.61	3	0.4	1	1	3	0	0
2013	CVS	Answers41	89.94	3	0.15	2	2	2	0	33.3
2013	CVS	Answers2	89.94	3	0.46	1	1	2	0	33.3
2013	CVS	Answers32	90.26	3	0.39	1	1	3	0	0
2013	CVS	Answers20	90.58	3	0.43	1	2	3	0	0
2013	CVS	Answers11	91.88	3	0.38	1	1	3	0	0
2013	CVS	Answers40	92.21	3	0.44	1	1	3	0	0
2013	CVS	Answers36	92.53	3	0.45	1	1	3	0	0
2013	CVS	Answers80	95.45	3	0.4	1	2	3	0	0
2013	CVS	Answers27	96.1	3	0.31	1	1	3	0	0
2013	ENDO	Answers18	2.85	1	0	2	1	2	1	33.3
2013	ENDO	Answers75	52.67	2	0.11	2	1	2	1	33.3
2013	ENDO	Answers32	56.58	2	0.35	1	1	1	0	66.6
2013	ENDO	Answers29	59.07	2	0.23	1	1	1	0	66.6
2013	ENDO	Answers58	68.68	2	0.02	2	1	2	1	33.3
2013	ENDO	Answers59	70.11	3	0.4	1	2	2	0	33.3
2013	ENDO	Answers56	71.89	3	0.1	2	1	1	0	66.6
2013	ENDO	Answers82	71.89	3	0.29	1	1	1	0	66.6
2013	ENDO	Answers50	72.6	3	0.39	1	1	2	0	33.3
2013	ENDO	Answers83	73.31	3	0.45	1	1	1	0	66.6
2013	ENDO	Answers90	73.67	3	0.33	1	1	1	0	66.6
2013	ENDO	Answers54	75.09	3	0.3	1	1	2	0	33.3
2013	ENDO	Answers36	75.44	3	0.5	1	1	2	0	33.3
2013	ENDO	Answers80	77.94	3	0.32	1	2	1	0	66.6
2013	ENDO	Answers7	78.29	3	0.33	1	1	2	0	33.3
2013	ENDO	Answers37	78.65	3	0.5	1	1	0	0	100
2013	ENDO	Answers9	79.72	3	0.37	1	1	1	0	66.6
2013	ENDO	Answers21	80.43	3	0.34	1	1	2	0	33.3
2013	ENDO	Answers24	80.78	3	0.56	1	1	1	0	66.6
2013	ENDO	Answers12	82.21	3	0.35	1	1	1	0	66.6
2013	ENDO	Answers84	82.56	3	0.4	1	2	2	0	33.3
2013	ENDO	Answers71	83.99	3	0.55	1	1	2	0	33.3
2013	ENDO	Answers44	84.7	3	0.15	2	1	2	0	33.3
2013	ENDO	Answers19	85.05	3	0.26	1	2	2	0	33.3
2013	ENDO	Answers33	85.05	3	0.55	1	1	2	0	33.3
2013	ENDO	Answers27	85.77	3	0.33	1	1	2	0	33.3
2013	ENDO	Answers61	85.77	3	0.35	1	2	1	0	66.6
2013	ENDO	Answers77	86.12	3	0.47	1	1	2	0	33.3
2013	ENDO	Answers72	86.48	3	0.15	2	2	3	1	0
2013	ENDO	Answers79	86.48	3	0.4	1	1	2	0	33.3
2013	ENDO	Answers88	86.83	3	0.31	1	1	2	0	33.3
2013	ENDO	Answers23	87.19	3	0.34	1	1	2	0	33.3
2013	ENDO	Answers5	87.54	3	0.26	1	1	1	0	66.6
2013	ENDO	Answers16	87.54	3	0.3	1	1	2	0	33.3
2013	ENDO	Answers78	87.54	3	0.42	1	2	2	0	33.3
2013	ENDO	Answers55	87.9	3	0.3	1	1	2	0	33.3
2013	ENDO	Answers38	87.9	3	0.39	1	1	2	0	33.3
2013	ENDO	Answers66	87.9	3	0.63	1	1	2	0	33.3
2013	ENDO	Answers41	88.26	3	0.35	1	1	2	0	33.3
2013	ENDO	Answers11	88.26	3	0.57	1	1	2	0	33.3
2013	ENDO	Answers81	88.61	3	0.47	1	2	2	0	33.3
2013	ENDO	Answers57	90.04	3	0.47	1	1	2	0	33.3
2013	ENDO	Answers13	90.39	3	0.36	1	1	3	0	0
2013	ENDO	Answers45	90.39	3	0.37	1	1	2	0	33.3
2013	ENDO	Answers89	90.39	3	0.41	1	1	3	0	0
2013	ENDO	Answers10	90.39	3	0.53	1	1	2	0	33.3
2013	ENDO	Answers14	90.75	3	0.28	1	1	2	0	33.3
2013	ENDO	Answers76	90.75	3	0.36	1	1	2	0	33.3
2013	ENDO	Answers69	90.75	3	0.42	1	1	3	0	0
2013	ENDO	Answers87	91.1	3	0.63	1	1	3	0	0
2013	ENDO	Answers64	91.46	3	0.36	1	1	2	0	33.3
2013	ENDO	Answers17	91.46	3	0.49	1	1	3	0	0
2013	ENDO	Answers74	91.81	3	0.5	1	2	3	0	0
2013	ENDO	Answers35	92.88	3	0.47	1	2	2	0	33.3
2013	ENDO	Answers20	93.24	3	0.36	1	1	3	0	0
2013	ENDO	Answers39	93.24	3	0.52	1	2	3	0	0
2013	ENDO	Answers42	93.59	3	0.14	2	1	3	1	0
2013	ENDO	Answers22	93.59	3	0.34	1	2	3	0	0
2013	ENDO	Answers63	93.59	3	0.34	1	1	3	0	0
2013	ENDO	Answers34	93.59	3	0.36	1	1	3	0	0
2013	ENDO	Answers53	93.59	3	0.41	1	1	3	0	0
2013	ENDO	Answers2	93.95	3	0.32	1	1	3	0	0
2013	ENDO	Answers68	93.95	3	0.37	1	1	3	0	0
2013	ENDO	Answers67	94.66	3	0.28	1	1	3	0	0
2013	ENDO	Answers65	95.02	3	0.47	1	1	3	0	0
2013	ENDO	Answers60	95.37	3	0.27	1	1	3	0	0
2013	ENDO	Answers40	95.37	3	0.34	1	1	3	0	0
2013	ENDO	Answers3	95.37	3	0.41	1	1	3	0	0
2013	ENDO	Answers28	95.37	3	0.44	1	1	3	0	0
2013	ENDO	Answers70	95.37	3	0.57	1	1	3	0	0
2013	ENDO	Answers30	95.73	3	0.38	1	1	3	0	0
2013	ENDO	Answers85	95.73	3	0.4	1	1	3	0	0
2013	ENDO	Answers6	95.73	3	0.41	1	1	3	0	0
2013	ENDO	Answers52	95.73	3	0.44	1	1	3	0	0
2013	ENDO	Answers31	96.09	3	0.29	1	1	3	0	0
2013	ENDO	Answers47	96.09	3	0.34	1	1	3	0	0
2013	ENDO	Answers43	96.09	3	0.39	1	1	3	0	0
2013	ENDO	Answers86	96.44	3	0.46	1	2	3	0	0
2013	ENDO	Answers62	96.44	3	0.5	1	1	3	0	0
2013	ENDO	Answers26	96.8	3	0.15	2	1	3	0	0
2013	ENDO	Answers8	96.8	3	0.4	1	1	3	0	0
2013	ENDO	Answers73	97.15	3	0.33	1	1	3	0	0
2013	ENDO	Answers51	97.15	3	0.39	1	1	3	0	0
2013	ENDO	Answers25	97.15	3	0.43	1	1	3	0	0
2013	ENDO	Answers48	97.51	3	0.32	1	1	3	0	0
2013	ENDO	Answers4	98.22	3	0.15	2	1	3	0	0
2013	ENDO	Answers15	98.22	3	0.36	1	1	3	0	0
2013	ENDO	Answers49	98.22	3	0.4	1	1	3	0	0
2013	ENDO	Answers46	98.93	3	0.4	1	1	3	0	0
2013	ENDO	Answers1	99.29	3	0.32	1	1	3	0	0
2013	GIT	Answers69	13.12	1	0	2	1	1	1	66.6
2013	GIT	Answers36	24.47	2	0.15	2	1	0	0	100
2013	GIT	Answers79	48.23	2	0.3	1	2	0	0	100
2013	GIT	Answers52	52.13	2	0.41	1	1	1	0	66.6
2013	GIT	Answers74	57.09	2	0.43	1	1	0	0	100
2013	GIT	Answers34	59.22	2	0.39	1	1	0	0	100
2013	GIT	Answers87	59.93	2	0	2	1	2	1	33.3
2013	GIT	Answers57	62.77	2	0.44	1	1	0	0	100
2013	GIT	Answers41	64.89	2	0.25	1	1	1	0	66.6
2013	GIT	Answers63	65.6	2	0.47	1	2	0	0	100
2013	GIT	Answers90	65.96	2	0.41	1	1	0	0	100
2013	GIT	Answers73	66.31	2	0.39	1	2	2	0	33.3
2013	GIT	Answers10	66.67	2	0.29	1	1	0	0	100
2013	GIT	Answers95	67.02	2	0.12	2	1	2	1	33.3
2013	GIT	Answers53	67.02	2	0.3	1	1	1	0	66.6
2013	GIT	Answers78	67.02	2	0.35	1	2	2	0	33.3
2013	GIT	Answers25	69.5	2	0.41	1	1	1	0	66.6
2013	GIT	Answers6	70.92	3	0.31	1	2	1	0	66.6
2013	GIT	Answers66	71.28	3	0.37	1	2	2	1	33.3
2013	GIT	Answers65	72.7	3	0.37	1	1	1	0	66.6
2013	GIT	Answers55	74.47	3	0.29	1	1	1	0	66.6
2013	GIT	Answers26	74.47	3	0.5	1	1	1	0	66.6
2013	GIT	Answers7	75.53	3	0.39	1	2	0	0	100
2013	GIT	Answers46	75.89	3	0.21	1	1	1	0	66.6
2013	GIT	Answers97	76.95	3	0.41	1	1	1	0	66.6
2013	GIT	Answers50	77.3	3	0.14	2	1	2	0	33.3
2013	GIT	Answers43	77.66	3	0.32	1	1	1	0	66.6
2013	GIT	Answers75	77.66	3	0.57	1	2	1	0	66.6
2013	GIT	Answers72	79.43	3	0.31	1	2	1	0	66.6
2013	GIT	Answers67	79.43	3	0.47	1	2	1	0	66.6
2013	GIT	Answers92	79.79	3	0.51	1	1	1	0	66.6
2013	GIT	Answers94	80.14	3	0.39	1	1	1	0	66.6
2013	GIT	Answers42	80.5	3	0.32	1	1	1	0	66.6
2013	GIT	Answers70	80.85	3	0.39	1	1	1	0	66.6
2013	GIT	Answers45	81.21	3	0.32	1	1	2	0	33.3
2013	GIT	Answers71	81.56	3	0.52	1	2	1	0	66.6
2013	GIT	Answers89	82.62	3	0.27	1	1	1	0	66.6
2013	GIT	Answers60	82.98	3	0.51	1	2	2	0	33.3
2013	GIT	Answers11	83.33	3	0.28	1	2	2	0	33.3
2013	GIT	Answers4	83.33	3	0.39	1	2	1	0	66.6
2013	GIT	Answers12	83.33	3	0.48	1	1	1	0	66.6
2013	GIT	Answers100	83.69	3	0.35	1	2	2	0	33.3
2013	GIT	Answers83	83.69	3	0.43	1	1	1	0	66.6
2013	GIT	Answers54	83.69	3	0.52	1	1	2	0	33.3
2013	GIT	Answers19	84.04	3	0.15	2	1	2	0	33.3
2013	GIT	Answers76	84.04	3	0.48	1	2	1	0	66.6
2013	GIT	Answers96	84.4	3	0.27	1	1	1	0	66.6
2013	GIT	Answers81	84.4	3	0.31	1	1	1	0	66.6
2013	GIT	Answers40	84.4	3	0.49	1	1	2	0	33.3
2013	GIT	Answers23	84.4	3	0.52	1	1	1	0	66.6
2013	GIT	Answers30	85.11	3	0.4	1	1	1	0	66.6
2013	GIT	Answers64	85.11	3	0.41	1	1	2	0	33.3
2013	GIT	Answers37	85.46	3	0.49	1	1	1	0	66.6
2013	GIT	Answers31	85.82	3	0.47	1	2	2	0	33.3
2013	GIT	Answers88	86.17	3	0.38	1	1	2	0	33.3
2013	GIT	Answers86	86.52	3	0.38	1	1	2	0	33.3
2013	GIT	Answers35	86.88	3	0.38	1	1	2	0	33.3
2013	GIT	Answers33	88.3	3	0.42	1	1	3	0	0
2013	GIT	Answers47	88.65	3	0.15	2	1	2	0	33.3
2013	GIT	Answers56	89.36	3	0.41	1	1	3	0	0
2013	GIT	Answers22	90.07	3	0.41	1	1	2	0	33.3
2013	GIT	Answers68	90.07	3	0.46	1	1	2	0	33.3
2013	GIT	Answers62	90.43	3	0.32	1	1	3	0	0
2013	GIT	Answers93	90.43	3	0.47	1	1	3	0	0
2013	GIT	Answers44	91.49	3	0.28	1	1	3	0	0
2013	GIT	Answers77	91.49	3	0.47	1	1	3	0	0
2013	GIT	Answers80	92.2	3	0.44	1	1	3	0	0
2013	GIT	Answers29	92.55	3	0.4	1	1	2	0	33.3
2013	GIT	Answers13	92.55	3	0.58	1	1	2	0	33.3
2013	GIT	Answers20	92.91	3	0.38	1	1	2	0	33.3
2013	GIT	Answers9	93.26	3	0.43	1	1	3	0	0
2013	GIT	Answers82	93.26	3	0.45	1	2	3	0	0
2013	GIT	Answers21	93.97	3	0.31	1	1	3	0	0
2013	GIT	Answers99	93.97	3	0.31	1	2	3	0	0
2013	GIT	Answers3	93.97	3	0.38	1	1	3	0	0
2013	GIT	Answers5	94.68	3	0.32	1	1	3	0	0
2013	GIT	Answers59	94.68	3	0.38	1	1	3	0	0
2013	GIT	Answers58	94.68	3	0.51	1	1	3	0	0
2013	GIT	Answers91	95.04	3	0.09	2	1	3	1	0
2013	GIT	Answers14	95.04	3	0.42	1	1	3	0	0
2013	GIT	Answers18	95.04	3	0.44	1	2	3	0	0
2013	GIT	Answers84	95.39	3	0.29	1	1	3	0	0
2013	GIT	Answers16	95.39	3	0.32	1	2	3	0	0
2013	GIT	Answers51	95.39	3	0.34	1	1	3	0	0
2013	GIT	Answers39	95.74	3	0.27	1	1	3	0	0
2013	GIT	Answers85	96.1	3	0.35	1	1	3	0	0
2013	GIT	Answers38	96.81	3	0.28	1	1	3	0	0
2013	GIT	Answers98	96.81	3	0.4	1	1	3	0	0
2013	GIT	Answers28	97.16	3	0.06	2	1	3	1	0
2013	GIT	Answers24	97.16	3	0.15	2	1	3	0	0
2013	GIT	Answers1	97.16	3	0.15	2	2	3	0	0
2013	GIT	Answers32	97.87	3	0.15	2	2	3	0	0
2013	GIT	Answers2	97.87	3	0.3	1	1	3	0	0
2013	GIT	Answers15	97.87	3	0.42	1	1	3	0	0
2013	GIT	Answers27	98.23	3	0.15	2	1	3	1	0
2013	GIT	Answers48	98.23	3	0.15	2	1	3	0	0
2013	GIT	Answers17	98.94	3	0.08	2	1	3	1	0
2013	GIT	Answers8	98.94	3	0.28	1	1	3	0	0
2013	GIT	Answers49	100	3	0	2	1	3	1	0
2013	GIT	Answers61	100	3	0	2	1	3	1	0
2013	MSK	Answers30	32.89	2	0.09	2	1	0	1	100
2013	MSK	Answers40	35.88	2	0.03	2	2	1	1	66.6
2013	MSK	Answers25	45.51	2	0.46	1	1	0	1	100
2013	MSK	Answers1	46.84	2	0.25	1	1	0	0	100
2013	MSK	Answers88	48.84	2	0.36	1	2	0	0	100
2013	MSK	Answers96	53.82	2	0.09	2	2	1	0	66.6
2013	MSK	Answers86	54.82	2	0.39	1	1	1	1	66.6
2013	MSK	Answers43	56.15	2	0.23	1	1	0	0	100
2013	MSK	Answers36	56.81	2	0.5	1	1	0	0	100
2013	MSK	Answers52	58.14	2	0.45	1	1	0	0	100
2013	MSK	Answers33	60.8	2	0.31	1	1	1	0	66.6
2013	MSK	Answers78	61.13	2	0.47	1	1	1	0	66.6
2013	MSK	Answers99	61.46	2	0.09	2	1	0	1	100
2013	MSK	Answers29	61.79	2	0.49	1	1	0	0	100
2013	MSK	Answers31	63.12	2	0.52	1	1	1	0	66.6
2013	MSK	Answers54	65.12	2	0.51	1	1	1	0	66.6
2013	MSK	Answers90	67.11	2	0.43	1	1	1	0	66.6
2013	MSK	Answers95	67.77	2	0.47	1	1	0	0	100
2013	MSK	Answers94	68.11	2	0.38	1	1	1	0	66.6
2013	MSK	Answers72	68.44	2	0.36	1	1	1	0	66.6
2013	MSK	Answers17	69.44	2	0.3	1	1	1	1	66.6
2013	MSK	Answers100	69.44	2	0.49	1	1	1	0	66.6
2013	MSK	Answers39	69.77	2	0.43	1	1	1	0	66.6
2013	MSK	Answers98	70.1	3	0.52	1	1	1	0	66.6
2013	MSK	Answers49	70.43	3	0.43	1	1	1	0	66.6
2013	MSK	Answers38	70.43	3	0.49	1	1	1	0	66.6
2013	MSK	Answers92	70.43	3	0.52	1	1	0	0	100
2013	MSK	Answers63	71.43	3	0.56	1	1	0	0	100
2013	MSK	Answers50	71.76	3	0.55	1	1	0	0	100
2013	MSK	Answers48	72.76	3	0.5	1	1	1	0	66.6
2013	MSK	Answers16	73.09	3	0.43	1	1	0	0	100
2013	MSK	Answers55	73.75	3	0.37	1	1	0	0	100
2013	MSK	Answers76	73.75	3	0.42	1	1	0	0	100
2013	MSK	Answers64	74.09	3	0.55	1	1	2	0	33.3
2013	MSK	Answers58	74.42	3	0.51	1	1	0	0	100
2013	MSK	Answers35	74.42	3	0.59	1	1	1	0	66.6
2013	MSK	Answers85	74.75	3	0.53	1	1	0	0	100
2013	MSK	Answers5	75.08	3	0.33	1	1	1	0	66.6
2013	MSK	Answers81	76.08	3	0.39	1	2	0	0	100
2013	MSK	Answers19	76.08	3	0.43	1	2	1	0	66.6
2013	MSK	Answers61	76.74	3	0.47	1	1	2	0	33.3
2013	MSK	Answers32	77.41	3	0.49	1	1	1	0	66.6
2013	MSK	Answers73	77.74	3	0.37	1	1	1	0	66.6
2013	MSK	Answers10	77.74	3	0.44	1	1	1	0	66.6
2013	MSK	Answers79	77.74	3	0.49	1	1	1	0	66.6
2013	MSK	Answers71	77.74	3	0.53	1	2	1	0	66.6
2013	MSK	Answers9	78.07	3	0.54	1	1	1	0	66.6
2013	MSK	Answers68	79.07	3	0.34	1	1	1	0	66.6
2013	MSK	Answers46	79.4	3	0.47	1	2	2	0	33.3
2013	MSK	Answers82	79.4	3	0.5	1	1	1	0	66.6
2013	MSK	Answers69	80.07	3	0.61	1	1	1	0	66.6
2013	MSK	Answers93	80.4	3	0.33	1	1	1	0	66.6
2013	MSK	Answers66	80.4	3	0.52	1	2	2	0	33.3
2013	MSK	Answers91	80.4	3	0.55	1	1	1	0	66.6
2013	MSK	Answers13	80.73	3	0.29	1	1	2	0	33.3
2013	MSK	Answers34	80.73	3	0.53	1	1	1	0	66.6
2013	MSK	Answers77	81.06	3	0.32	1	1	1	0	66.6
2013	MSK	Answers42	81.06	3	0.46	1	2	1	0	66.6
2013	MSK	Answers97	81.73	3	0.48	1	1	2	0	33.3
2013	MSK	Answers60	82.72	3	0.46	1	1	2	0	33.3
2013	MSK	Answers80	82.72	3	0.47	1	1	1	0	66.6
2013	MSK	Answers75	83.06	3	0.3	1	1	2	0	33.3
2013	MSK	Answers27	83.06	3	0.54	1	1	2	0	33.3
2013	MSK	Answers56	83.39	3	0.44	1	1	2	0	33.3
2013	MSK	Answers57	83.39	3	0.49	1	1	1	0	66.6
2013	MSK	Answers18	83.72	3	0.33	1	1	1	0	66.6
2013	MSK	Answers24	83.72	3	0.53	1	1	2	0	33.3
2013	MSK	Answers84	83.72	3	0.55	1	1	1	0	66.6
2013	MSK	Answers67	84.05	3	0.55	1	1	2	0	33.3
2013	MSK	Answers23	85.38	3	0.44	1	1	2	0	33.3
2013	MSK	Answers2	85.38	3	0.45	1	1	2	0	33.3
2013	MSK	Answers62	85.38	3	0.47	1	2	2	0	33.3
2013	MSK	Answers7	85.38	3	0.52	1	1	1	0	66.6
2013	MSK	Answers37	85.71	3	0.48	1	1	2	0	33.3
2013	MSK	Answers65	86.05	3	0.61	1	1	2	0	33.3
2013	MSK	Answers11	86.38	3	0.47	1	2	2	0	33.3
2013	MSK	Answers14	86.71	3	0.54	1	1	2	0	33.3
2013	MSK	Answers83	87.38	3	0.52	1	1	2	0	33.3
2013	MSK	Answers89	87.38	3	0.52	1	1	2	0	33.3
2013	MSK	Answers12	87.71	3	0.38	1	1	2	0	33.3
2013	MSK	Answers26	87.71	3	0.4	1	1	2	0	33.3
2013	MSK	Answers22	87.71	3	0.49	1	1	2	0	33.3
2013	MSK	Answers21	88.04	3	0.35	1	1	2	0	33.3
2013	MSK	Answers6	88.04	3	0.43	1	1	2	0	33.3
2013	MSK	Answers45	88.7	3	0.36	1	1	3	0	0
2013	MSK	Answers53	88.7	3	0.48	1	1	3	0	0
2013	MSK	Answers59	89.04	3	0.53	1	1	3	0	0
2013	MSK	Answers44	90.03	3	0.43	1	1	3	0	0
2013	MSK	Answers47	90.03	3	0.43	1	1	3	0	0
2013	MSK	Answers20	90.03	3	0.52	1	1	3	0	0
2013	MSK	Answers8	90.7	3	0.48	1	1	2	0	33.3
2013	MSK	Answers4	91.36	3	0.44	1	2	3	0	0
2013	MSK	Answers74	91.69	3	0.29	1	1	2	0	33.3
2013	MSK	Answers28	91.69	3	0.45	1	1	3	0	0
2013	MSK	Answers87	94.35	3	0.35	1	1	3	0	0
2013	MSK	Answers15	94.35	3	0.42	1	2	3	0	0
2013	MSK	Answers70	94.35	3	0.46	1	1	3	0	0
2013	MSK	Answers3	95.02	3	0.15	2	2	3	0	0
2013	MSK	Answers41	95.02	3	0.41	1	1	3	0	0
2013	MSK	Answers51	95.35	3	0.33	1	2	3	0	0
2013	Renal	Answers2	41.58	2	0.2	1	1	0	0	100
2013	Renal	Answers4	48.18	2	0.15	2	1	2	0	33.3
2013	Renal	Answers44	48.51	2	0.29	1	2	0	0	100
2013	Renal	Answers24	51.49	2	0.28	1	1	0	0	100
2013	Renal	Answers60	54.46	2	0.29	1	1	0	0	100
2013	Renal	Answers43	56.44	2	0.36	1	2	1	1	66.6
2013	Renal	Answers42	59.08	2	0.26	1	2	1	0	66.6
2013	Renal	Answers63	59.41	2	0.34	1	2	1	0	66.6
2013	Renal	Answers28	61.72	2	0.3	1	2	0	0	100
2013	Renal	Answers46	65.35	2	0.42	1	1	0	0	100
2013	Renal	Answers38	67	2	0.43	1	2	0	0	100
2013	Renal	Answers40	70.3	3	0.39	1	1	1	0	66.6
2013	Renal	Answers26	70.96	3	0.25	1	1	1	0	66.6
2013	Renal	Answers27	72.28	3	0.47	1	2	1	0	66.6
2013	Renal	Answers75	72.61	3	0.42	1	1	1	0	66.6
2013	Renal	Answers74	73.93	3	0.11	2	1	1	0	66.6
2013	Renal	Answers79	75.58	3	0.28	1	1	2	0	33.3
2013	Renal	Answers49	76.57	3	0.48	1	1	1	0	66.6
2013	Renal	Answers52	76.9	3	0.56	1	2	0	0	100
2013	Renal	Answers35	77.23	3	0.45	1	2	0	0	100
2013	Renal	Answers71	77.89	3	0.5	1	1	2	0	33.3
2013	Renal	Answers47	78.22	3	0.45	1	1	1	0	66.6
2013	Renal	Answers14	79.87	3	0.5	1	1	1	0	66.6
2013	Renal	Answers58	80.86	3	0.31	1	2	2	0	33.3
2013	Renal	Answers36	80.86	3	0.38	1	1	1	0	66.6
2013	Renal	Answers65	81.52	3	0.48	1	2	1	0	66.6
2013	Renal	Answers69	81.85	3	0.5	1	1	1	0	66.6
2013	Renal	Answers59	82.18	3	0.56	1	1	2	0	33.3
2013	Renal	Answers51	82.51	3	0.48	1	2	2	0	33.3
2013	Renal	Answers11	83.17	3	0.4	1	1	2	0	33.3
2013	Renal	Answers22	83.83	3	0.48	1	1	1	0	66.6
2013	Renal	Answers57	83.83	3	0.54	1	2	3	0	0
2013	Renal	Answers29	84.49	3	0.38	1	2	2	0	33.3
2013	Renal	Answers67	84.49	3	0.54	1	1	2	0	33.3
2013	Renal	Answers23	85.81	3	0.5	1	2	2	0	33.3
2013	Renal	Answers80	86.14	3	0.15	2	1	2	0	33.3
2013	Renal	Answers25	86.14	3	0.46	1	2	2	0	33.3
2013	Renal	Answers18	86.14	3	0.5	1	1	2	0	33.3
2013	Renal	Answers61	86.47	3	0.38	1	1	2	0	33.3
2013	Renal	Answers66	86.8	3	0.52	1	1	3	0	0
2013	Renal	Answers5	87.13	3	0.15	2	1	2	0	33.3
2013	Renal	Answers62	87.13	3	0.46	1	1	3	0	0
2013	Renal	Answers13	87.79	3	0.42	1	1	2	0	33.3
2013	Renal	Answers48	87.79	3	0.44	1	1	2	0	33.3
2013	Renal	Answers76	87.79	3	0.52	1	1	2	0	33.3
2013	Renal	Answers33	88.12	3	0.57	1	2	3	0	0
2013	Renal	Answers8	88.45	3	0.43	1	1	3	0	0
2013	Renal	Answers16	88.78	3	0.47	1	2	2	0	33.3
2013	Renal	Answers37	89.11	3	0.57	1	2	2	0	33.3
2013	Renal	Answers19	89.44	3	0.52	1	1	2	0	33.3
2013	Renal	Answers54	90.1	3	0.51	1	1	2	0	33.3
2013	Renal	Answers21	90.43	3	0.4	1	1	2	0	33.3
2013	Renal	Answers45	90.43	3	0.52	1	1	3	0	0
2013	Renal	Answers72	90.76	3	0.43	1	2	3	0	0
2013	Renal	Answers68	90.76	3	0.46	1	1	3	0	0
2013	Renal	Answers34	90.76	3	0.47	1	1	3	0	0
2013	Renal	Answers70	90.76	3	0.62	1	1	3	0	0
2013	Renal	Answers15	91.09	3	0.43	1	1	3	0	0
2013	Renal	Answers6	91.42	3	0.27	1	2	3	0	0
2013	Renal	Answers39	91.42	3	0.42	1	2	3	0	0
2013	Renal	Answers64	91.42	3	0.55	1	2	3	0	0
2013	Renal	Answers78	91.75	3	0.15	2	2	2	0	33.3
2013	Renal	Answers32	91.75	3	0.51	1	2	2	0	33.3
2013	Renal	Answers7	91.75	3	0.63	1	1	3	0	0
2013	Renal	Answers1	92.08	3	0.34	1	1	3	0	0
2013	Renal	Answers31	92.08	3	0.41	1	2	3	0	0
2013	Renal	Answers41	92.08	3	0.49	1	2	3	0	0
2013	Renal	Answers20	92.74	3	0.36	1	1	3	0	0
2013	Renal	Answers3	92.74	3	0.37	1	1	3	0	0
2013	Renal	Answers73	92.74	3	0.39	1	2	3	0	0
2013	Renal	Answers30	94.06	3	0.39	1	2	3	0	0
2013	Renal	Answers17	94.72	3	0.34	1	2	3	0	0
2013	Renal	Answers9	95.05	3	0.55	1	1	3	0	0
2013	Renal	Answers12	95.38	3	0.29	1	1	3	0	0
2013	Renal	Answers53	95.38	3	0.45	1	1	3	0	0
2013	Renal	Answers10	95.71	3	0.37	1	1	3	0	0
2013	Renal	Answers56	96.04	3	0.48	1	2	3	0	0
2013	Renal	Answers50	96.7	3	0.36	1	1	3	0	0
2013	Renal	Answers77	97.03	3	0.36	1	1	3	0	0
2013	Renal	Answers55	98.68	3	0.37	1	1	3	0	0
2013	REP	Answers31	41.07	2	0.37	1	2	1	1	66.6
2013	REP	Answers63	42.5	2	0.15	2	2	3	1	0
2013	REP	Answers46	44.29	2	0.1	2	1	0	1	100
2013	REP	Answers29	48.57	2	0.15	2	2	2	0	33.3
2013	REP	Answers95	53.21	2	0.27	1	2	1	0	66.6
2013	REP	Answers16	55	2	0.27	1	1	0	0	100
2013	REP	Answers88	55	2	0.32	1	1	1	0	66.6
2013	REP	Answers25	55.36	2	0.08	2	1	1	0	66.6
2013	REP	Answers49	56.79	2	0.35	1	1	0	0	100
2013	REP	Answers81	57.5	2	0.56	1	1	1	0	66.6
2013	REP	Answers14	62.14	2	0.15	2	2	1	0	66.6
2013	REP	Answers87	62.86	2	0.29	1	2	1	0	66.6
2013	REP	Answers33	65	2	0.32	1	2	1	0	66.6
2013	REP	Answers93	66.43	2	0.46	1	1	1	0	66.6
2013	REP	Answers44	68.21	2	0.4	1	1	2	0	33.3
2013	REP	Answers18	68.57	2	0.28	1	2	1	0	66.6
2013	REP	Answers41	69.64	2	0.29	1	1	1	0	66.6
2013	REP	Answers30	70	2	0.34	1	2	1	0	66.6
2013	REP	Answers48	70.71	3	0.38	1	1	0	0	100
2013	REP	Answers15	71.07	3	0.28	1	1	2	0	33.3
2013	REP	Answers96	71.43	3	0.36	1	2	0	0	100
2013	REP	Answers61	73.93	3	0.28	1	1	3	1	0
2013	REP	Answers42	75	3	0.46	1	2	1	0	66.6
2013	REP	Answers24	75.36	3	0.32	1	2	0	0	100
2013	REP	Answers26	75.36	3	0.39	1	2	1	0	66.6
2013	REP	Answers77	75.36	3	0.4	1	1	3	1	0
2013	REP	Answers67	76.07	3	0.29	1	1	2	0	33.3
2013	REP	Answers45	76.43	3	0.14	2	1	1	0	66.6
2013	REP	Answers84	76.43	3	0.29	1	2	2	1	33.3
2013	REP	Answers17	79.29	3	0.21	1	2	1	0	66.6
2013	REP	Answers90	79.64	3	0.29	1	1	3	1	0
2013	REP	Answers50	79.64	3	0.39	1	1	1	0	66.6
2013	REP	Answers37	80	3	0.5	1	2	0	0	100
2013	REP	Answers65	80.36	3	0.08	2	1	2	1	33.3
2013	REP	Answers97	80.36	3	0.15	2	1	2	0	33.3
2013	REP	Answers94	80.36	3	0.3	1	1	2	0	33.3
2013	REP	Answers82	81.07	3	0.37	1	1	1	0	66.6
2013	REP	Answers80	81.79	3	0.3	1	2	3	0	0
2013	REP	Answers86	83.21	3	0.28	1	1	3	0	0
2013	REP	Answers8	83.93	3	0.06	2	1	2	1	33.3
2013	REP	Answers22	83.93	3	0.15	2	2	1	0	66.6
2013	REP	Answers66	83.93	3	0.15	2	2	2	0	33.3
2013	REP	Answers68	83.93	3	0.28	1	1	2	0	33.3
2013	REP	Answers83	84.64	3	0.39	1	1	1	0	66.6
2013	REP	Answers72	84.64	3	0.41	1	1	3	0	0
2013	REP	Answers11	85	3	0.4	1	1	2	0	33.3
2013	REP	Answers74	85.36	3	0.36	1	1	2	0	33.3
2013	REP	Answers78	85.36	3	0.51	1	2	2	0	33.3
2013	REP	Answers64	85.71	3	0.28	1	1	2	0	33.3
2013	REP	Answers1	86.07	3	0.21	1	1	1	0	66.6
2013	REP	Answers52	86.07	3	0.37	1	2	2	0	33.3
2013	REP	Answers73	86.79	3	0.41	1	1	1	0	66.6
2013	REP	Answers99	88.21	3	0.15	2	2	2	1	33.3
2013	REP	Answers38	88.21	3	0.46	1	2	2	0	33.3
2013	REP	Answers47	89.29	3	0.12	2	1	2	1	33.3
2013	REP	Answers54	89.29	3	0.15	2	1	3	0	0
2013	REP	Answers100	89.29	3	0.48	1	1	2	0	33.3
2013	REP	Answers71	89.64	3	0.15	2	1	3	0	0
2013	REP	Answers5	90	3	0.27	1	2	3	1	0
2013	REP	Answers91	90	3	0.34	1	2	2	0	33.3
2013	REP	Answers10	90.36	3	0	2	1	3	1	0
2013	REP	Answers75	90.36	3	0.44	1	2	2	0	33.3
2013	REP	Answers19	90.71	3	0.15	2	2	3	1	0
2013	REP	Answers13	91.07	3	0.15	2	1	3	0	0
2013	REP	Answers4	91.07	3	0.29	1	1	3	0	0
2013	REP	Answers20	91.79	3	0.15	2	2	3	0	0
2013	REP	Answers57	91.79	3	0.32	1	1	3	0	0
2013	REP	Answers12	91.79	3	0.36	1	2	2	0	33.3
2013	REP	Answers62	92.86	3	0.15	2	1	2	0	33.3
2013	REP	Answers2	93.21	3	0.32	1	1	3	0	0
2013	REP	Answers85	94.29	3	0.15	2	1	3	0	0
2013	REP	Answers58	94.29	3	0.27	1	1	3	0	0
2013	REP	Answers79	94.29	3	0.33	1	1	3	0	0
2013	REP	Answers34	94.29	3	0.37	1	1	3	0	0
2013	REP	Answers27	94.64	3	0.41	1	1	3	0	0
2013	REP	Answers40	95.36	3	0.15	2	1	3	1	0
2013	REP	Answers92	95.36	3	0.31	1	1	3	0	0
2013	REP	Answers6	95.36	3	0.33	1	1	3	0	0
2013	REP	Answers23	95.36	3	0.39	1	2	3	0	0
2013	REP	Answers98	95.71	3	0.4	1	2	3	0	0
2013	REP	Answers21	96.07	3	0.11	2	1	3	1	0
2013	REP	Answers36	96.07	3	0.34	1	2	3	0	0
2013	REP	Answers7	96.43	3	0.27	1	1	3	0	0
2013	REP	Answers89	96.43	3	0.32	1	2	3	0	0
2013	REP	Answers59	96.79	3	0.14	2	1	3	0	0
2013	REP	Answers69	97.14	3	0.13	2	1	3	0	0
2013	REP	Answers39	98.21	3	0.14	2	1	3	1	0
2013	REP	Answers76	98.21	3	0.15	2	2	3	0	0
2013	REP	Answers51	98.21	3	0.28	1	2	3	0	0
2013	REP	Answers9	98.57	3	0.05	2	1	3	1	0
2013	REP	Answers35	98.93	3	0.12	2	2	3	1	0
2013	REP	Answers32	98.93	3	0.13	2	2	3	1	0
2013	REP	Answers53	99.29	3	0.11	2	1	3	1	0
2013	REP	Answers3	99.29	3	0.14	2	1	3	1	0
2013	REP	Answers60	99.29	3	0.15	2	1	3	0	0
2013	REP	Answers70	99.64	3	0.11	2	1	3	1	0
2013	REP	Answers28	99.64	3	0.12	2	1	3	1	0
2013	REP	Answers55	99.64	3	0.13	2	1	3	1	0
2013	REP	Answers43	100	3	0	2	1	3	1	0
2013	Res	Answers80	45.78	2	0.28	1	1	0	0	100
2013	Res	Answers73	45.78	2	0.42	1	2	0	0	100
2013	Res	Answers72	47.73	2	0.42	1	1	0	0	100
2013	Res	Answers70	48.05	2	0.34	1	2	0	1	100
2013	Res	Answers11	49.68	2	0.26	1	2	0	0	100
2013	Res	Answers23	51.62	2	0.28	1	2	0	0	100
2013	Res	Answers67	53.9	2	0.55	1	1	0	1	100
2013	Res	Answers65	55.19	2	0.52	1	1	0	0	100
2013	Res	Answers74	56.49	2	0.53	1	1	0	0	100
2013	Res	Answers25	56.82	2	0.35	1	1	0	0	100
2013	Res	Answers71	57.47	2	0.56	1	1	0	0	100
2013	Res	Answers3	58.12	2	0.27	1	2	0	0	100
2013	Res	Answers35	58.12	2	0.3	1	1	1	1	66.6
2013	Res	Answers13	58.77	2	0.44	1	1	1	0	66.6
2013	Res	Answers39	59.09	2	0.65	1	1	0	0	100
2013	Res	Answers20	60.39	2	0.51	1	2	1	0	66.6
2013	Res	Answers32	63.31	2	0.47	1	2	0	0	100
2013	Res	Answers79	63.96	2	0.49	1	1	1	0	66.6
2013	Res	Answers21	65.91	2	0.31	1	2	1	0	66.6
2013	Res	Answers47	66.56	2	0.13	2	2	1	0	66.6
2013	Res	Answers40	70.45	3	0.55	1	1	0	0	100
2013	Res	Answers14	71.1	3	0.35	1	2	1	0	66.6
2013	Res	Answers33	71.75	3	0.13	2	2	0	1	100
2013	Res	Answers55	72.08	3	0.24	1	2	1	0	66.6
2013	Res	Answers24	72.08	3	0.34	1	2	0	0	100
2013	Res	Answers48	73.05	3	0.52	1	2	1	0	66.6
2013	Res	Answers66	73.38	3	0.47	1	1	0	0	100
2013	Res	Answers10	74.03	3	0.5	1	2	1	0	66.6
2013	Res	Answers31	76.3	3	0.59	1	2	0	0	100
2013	Res	Answers38	76.62	3	0.45	1	1	2	0	33.3
2013	Res	Answers22	77.92	3	0.45	1	1	0	0	100
2013	Res	Answers30	78.25	3	0.42	1	2	0	0	100
2013	Res	Answers50	78.57	3	0.15	2	1	2	0	33.3
2013	Res	Answers63	78.9	3	0.48	1	2	1	0	66.6
2013	Res	Answers49	79.22	3	0.15	2	1	2	0	33.3
2013	Res	Answers15	79.22	3	0.48	1	1	1	0	66.6
2013	Res	Answers52	79.22	3	0.52	1	1	2	0	33.3
2013	Res	Answers17	79.55	3	0.4	1	1	2	0	33.3
2013	Res	Answers19	79.55	3	0.41	1	1	1	0	66.6
2013	Res	Answers60	79.87	3	0.43	1	1	2	0	33.3
2013	Res	Answers51	80.52	3	0.43	1	1	1	0	66.6
2013	Res	Answers45	80.52	3	0.52	1	2	2	0	33.3
2013	Res	Answers1	80.84	3	0.36	1	1	1	0	66.6
2013	Res	Answers78	81.17	3	0.3	1	2	1	0	66.6
2013	Res	Answers42	81.17	3	0.46	1	2	1	0	66.6
2013	Res	Answers7	81.49	3	0.36	1	1	2	0	33.3
2013	Res	Answers12	81.49	3	0.47	1	1	1	0	66.6
2013	Res	Answers64	81.49	3	0.54	1	1	1	0	66.6
2013	Res	Answers76	81.82	3	0.55	1	1	1	0	66.6
2013	Res	Answers58	82.79	3	0.15	2	1	2	0	33.3
2013	Res	Answers29	83.44	3	0.35	1	2	1	0	66.6
2013	Res	Answers6	83.44	3	0.39	1	1	2	0	33.3
2013	Res	Answers18	83.44	3	0.44	1	2	1	0	66.6
2013	Res	Answers77	83.44	3	0.47	1	1	1	0	66.6
2013	Res	Answers9	83.77	3	0.52	1	1	1	0	66.6
2013	Res	Answers41	84.09	3	0.45	1	1	2	0	33.3
2013	Res	Answers61	84.42	3	0.37	1	1	1	0	66.6
2013	Res	Answers16	85.06	3	0.49	1	2	1	0	66.6
2013	Res	Answers69	85.39	3	0.38	1	1	2	0	33.3
2013	Res	Answers75	85.71	3	0.37	1	2	2	0	33.3
2013	Res	Answers26	86.04	3	0.43	1	2	1	0	66.6
2013	Res	Answers37	86.69	3	0.35	1	1	2	0	33.3
2013	Res	Answers5	86.69	3	0.38	1	1	2	0	33.3
2013	Res	Answers2	86.69	3	0.42	1	1	2	0	33.3
2013	Res	Answers53	87.34	3	0.29	1	1	3	0	0
2013	Res	Answers4	87.34	3	0.45	1	1	2	0	33.3
2013	Res	Answers59	87.99	3	0.39	1	1	2	0	33.3
2013	Res	Answers8	88.31	3	0.54	1	2	2	0	33.3
2013	Res	Answers44	88.96	3	0.34	1	2	3	0	0
2013	Res	Answers43	89.94	3	0.42	1	1	3	0	0
2013	Res	Answers27	90.58	3	0	2	2	1	0	66.6
2013	Res	Answers54	90.58	3	0.29	1	1	3	0	0
2013	Res	Answers62	91.56	3	0.26	1	1	2	0	33.3
2013	Res	Answers34	92.53	3	0.14	2	1	2	1	33.3
2013	Res	Answers57	92.53	3	0.37	1	2	3	0	0
2013	Res	Answers36	92.86	3	0.3	1	2	3	0	0
2013	Res	Answers68	93.51	3	0.32	1	1	3	0	0
2013	Res	Answers46	93.83	3	0.31	1	1	3	0	0
2013	Res	Answers28	93.83	3	0.39	1	2	3	0	0
2013	Res	Answers56	93.83	3	0.46	1	1	3	0	0
2014	CNS	Answers33	7.48	1	0	2	1	0	0	100
2014	CNS	Answers8	14.63	1	0.22	1	2	0	0	100
2014	CNS	Answers62	19.39	1	0	2	1	0	1	100
2014	CNS	Answers95	36.39	2	0	2	1	0	1	100
2014	CNS	Answers93	41.5	2	0.03	2	1	0	1	100
2014	CNS	Answers53	41.5	2	0.14	2	2	0	0	100
2014	CNS	Answers24	43.54	2	0.23	1	2	0	1	100
2014	CNS	Answers66	44.9	2	0.33	1	1	0	0	100
2014	CNS	Answers47	47.62	2	0.29	1	1	0	0	100
2014	CNS	Answers98	50.34	2	0.42	1	2	1	0	66.6
2014	CNS	Answers41	51.02	2	0.53	1	1	1	0	66.6
2014	CNS	Answers3	56.12	2	0.14	2	1	1	0	66.6
2014	CNS	Answers82	57.48	2	0.3	1	1	0	0	100
2014	CNS	Answers94	58.5	2	0.26	1	1	0	0	100
2014	CNS	Answers56	59.52	2	0.44	1	1	2	0	33.3
2014	CNS	Answers5	59.86	2	0.15	2	1	2	0	33.3
2014	CNS	Answers48	60.2	2	0.48	1	2	1	0	66.6
2014	CNS	Answers97	61.56	2	0.14	2	1	1	0	66.6
2014	CNS	Answers71	64.63	2	0.43	1	1	0	0	100
2014	CNS	Answers85	65.99	2	0.33	1	2	1	0	66.6
2014	CNS	Answers46	69.05	2	0.55	1	1	0	0	100
2014	CNS	Answers67	69.39	2	0.04	2	2	1	0	66.6
2014	CNS	Answers99	69.39	2	0.15	2	1	1	0	66.6
2014	CNS	Answers50	70.41	3	0.36	1	2	1	0	66.6
2014	CNS	Answers1	70.75	3	0.37	1	1	1	0	66.6
2014	CNS	Answers65	72.45	3	0.46	1	1	0	0	100
2014	CNS	Answers55	73.13	3	0.51	1	1	1	0	66.6
2014	CNS	Answers59	74.15	3	0.42	1	1	0	0	100
2014	CNS	Answers92	74.15	3	0.49	1	1	1	0	66.6
2014	CNS	Answers60	74.83	3	0.48	1	1	1	0	66.6
2014	CNS	Answers21	75.17	3	0.48	1	2	1	0	66.6
2014	CNS	Answers70	76.19	3	0.43	1	1	1	0	66.6
2014	CNS	Answers68	76.53	3	0.34	1	1	1	0	66.6
2014	CNS	Answers87	76.53	3	0.39	1	1	1	0	66.6
2014	CNS	Answers51	76.87	3	0.36	1	1	0	0	100
2014	CNS	Answers43	77.21	3	0.46	1	1	0	0	100
2014	CNS	Answers31	77.89	3	0.44	1	1	2	0	33.3
2014	CNS	Answers20	78.23	3	0.54	1	2	1	0	66.6
2014	CNS	Answers75	78.57	3	0.32	1	1	1	0	66.6
2014	CNS	Answers28	78.57	3	0.41	1	1	1	0	66.6
2014	CNS	Answers30	78.57	3	0.53	1	2	1	0	66.6
2014	CNS	Answers11	78.91	3	0.34	1	1	1	0	66.6
2014	CNS	Answers10	79.25	3	0.43	1	1	1	0	66.6
2014	CNS	Answers63	79.25	3	0.44	1	1	0	0	100
2014	CNS	Answers2	79.59	3	0.27	1	1	0	0	100
2014	CNS	Answers86	80.27	3	0.41	1	1	1	0	66.6
2014	CNS	Answers84	80.61	3	0.42	1	1	1	0	66.6
2014	CNS	Answers12	81.29	3	0.42	1	2	1	0	66.6
2014	CNS	Answers4	81.97	3	0.34	1	1	2	0	33.3
2014	CNS	Answers39	82.31	3	0.43	1	1	1	0	66.6
2014	CNS	Answers52	82.31	3	0.46	1	1	0	0	100
2014	CNS	Answers49	82.31	3	0.58	1	1	1	0	66.6
2014	CNS	Answers89	82.99	3	0.28	1	1	1	0	66.6
2014	CNS	Answers96	83.33	3	0.25	1	1	1	0	66.6
2014	CNS	Answers64	83.33	3	0.38	1	1	1	0	66.6
2014	CNS	Answers90	83.67	3	0.26	1	1	2	0	33.3
2014	CNS	Answers83	84.01	3	0.26	1	1	1	0	66.6
2014	CNS	Answers25	84.69	3	0.45	1	1	2	0	33.3
2014	CNS	Answers69	85.03	3	0.3	1	1	2	0	33.3
2014	CNS	Answers29	85.03	3	0.32	1	1	2	0	33.3
2014	CNS	Answers34	85.03	3	0.32	1	1	1	0	66.6
2014	CNS	Answers36	85.03	3	0.34	1	2	2	0	33.3
2014	CNS	Answers42	85.37	3	0.37	1	1	2	0	33.3
2014	CNS	Answers61	85.71	3	0.49	1	1	2	0	33.3
2014	CNS	Answers26	85.71	3	0.52	1	2	2	0	33.3
2014	CNS	Answers54	86.05	3	0.42	1	2	2	0	33.3
2014	CNS	Answers23	86.05	3	0.45	1	1	1	0	66.6
2014	CNS	Answers80	86.39	3	0.43	1	2	2	0	33.3
2014	CNS	Answers37	86.73	3	0.3	1	1	2	0	33.3
2014	CNS	Answers91	87.41	3	0.14	2	1	2	0	33.3
2014	CNS	Answers74	87.76	3	0.26	1	2	2	0	33.3
2014	CNS	Answers72	88.78	3	0.28	1	2	2	0	33.3
2014	CNS	Answers57	88.78	3	0.39	1	1	3	0	0
2014	CNS	Answers14	88.78	3	0.45	1	1	2	0	33.3
2014	CNS	Answers13	89.8	3	0.13	2	1	2	0	33.3
2014	CNS	Answers35	89.8	3	0.15	2	1	2	0	33.3
2014	CNS	Answers78	89.8	3	0.39	1	2	3	0	0
2014	CNS	Answers27	89.8	3	0.4	1	1	3	0	0
2014	CNS	Answers76	90.14	3	0.31	1	1	2	0	33.3
2014	CNS	Answers45	90.14	3	0.41	1	1	2	0	33.3
2014	CNS	Answers100	90.48	3	0.24	1	1	2	0	33.3
2014	CNS	Answers16	90.82	3	0.46	1	1	2	0	33.3
2014	CNS	Answers38	91.5	3	0.24	1	1	2	0	33.3
2014	CNS	Answers32	91.5	3	0.47	1	1	3	0	0
2014	CNS	Answers44	91.84	3	0.41	1	1	3	0	0
2014	CNS	Answers81	91.84	3	0.43	1	1	3	0	0
2014	CNS	Answers9	92.18	3	0.27	1	2	2	0	33.3
2014	CNS	Answers77	93.2	3	0.35	1	2	2	0	33.3
2014	CNS	Answers18	93.88	3	0.14	2	1	3	0	0
2014	CNS	Answers22	94.56	3	0.26	1	1	3	0	0
2014	CNS	Answers7	95.24	3	0.28	1	1	3	0	0
2014	CNS	Answers73	95.24	3	0.28	1	1	3	0	0
2014	CNS	Answers58	95.24	3	0.29	1	1	3	0	0
2014	CNS	Answers79	95.24	3	0.33	1	2	3	0	0
2014	CNS	Answers17	95.92	3	0.26	1	1	3	0	0
2014	CNS	Answers15	96.26	3	0.37	1	1	3	0	0
2014	CNS	Answers6	97.62	3	0.15	2	1	3	1	0
2014	CNS	Answers19	97.62	3	0.38	1	2	3	0	0
2014	CNS	Answers88	98.3	3	0.26	1	2	3	0	0
2014	CNS	Answers40	98.3	3	0.27	1	1	3	0	0
2014	CVS	Answers46	26.35	2	0.19	1	1	0	1	100
2014	CVS	Answers6	29.52	2	0.15	2	2	1	1	66.6
2014	CVS	Answers17	33.02	2	0.22	1	1	0	0	100
2014	CVS	Answers9	33.33	2	0.14	2	1	1	1	66.6
2014	CVS	Answers55	38.41	2	0.32	1	1	1	0	66.6
2014	CVS	Answers56	44.44	2	0.29	1	1	0	0	100
2014	CVS	Answers53	45.71	2	0.23	1	2	0	1	100
2014	CVS	Answers10	46.03	2	0.2	1	1	0	0	100
2014	CVS	Answers45	46.35	2	0.14	2	1	1	0	66.6
2014	CVS	Answers65	47.3	2	0.33	1	2	0	0	100
2014	CVS	Answers73	48.89	2	0.44	1	1	0	0	100
2014	CVS	Answers12	49.21	2	0.39	1	2	0	0	100
2014	CVS	Answers75	55.24	2	0.47	1	1	0	0	100
2014	CVS	Answers68	59.05	2	0.44	1	1	0	0	100
2014	CVS	Answers57	59.68	2	0.5	1	1	0	0	100
2014	CVS	Answers44	60.63	2	0.41	1	1	0	0	100
2014	CVS	Answers27	61.27	2	0.27	1	1	0	0	100
2014	CVS	Answers19	62.22	2	0.4	1	1	0	0	100
2014	CVS	Answers48	62.86	2	0.49	1	1	0	0	100
2014	CVS	Answers58	62.86	2	0.51	1	1	0	0	100
2014	CVS	Answers41	63.17	2	0.44	1	1	0	0	100
2014	CVS	Answers47	63.49	2	0.43	1	2	0	0	100
2014	CVS	Answers13	63.49	2	0.54	1	1	0	0	100
2014	CVS	Answers24	63.81	2	0.25	1	1	1	0	66.6
2014	CVS	Answers54	64.13	2	0.51	1	2	0	0	100
2014	CVS	Answers80	65.08	2	0.31	1	2	1	0	66.6
2014	CVS	Answers28	66.35	2	0.48	1	1	0	0	100
2014	CVS	Answers63	66.98	2	0.39	1	1	0	0	100
2014	CVS	Answers1	68.25	2	0.35	1	2	1	0	66.6
2014	CVS	Answers49	69.21	2	0.49	1	2	0	0	100
2014	CVS	Answers39	69.21	2	0.59	1	1	1	0	66.6
2014	CVS	Answers4	69.84	2	0.36	1	1	1	0	66.6
2014	CVS	Answers8	70.48	3	0.41	1	1	0	0	100
2014	CVS	Answers36	70.79	3	0.45	1	1	1	0	66.6
2014	CVS	Answers64	71.11	3	0.51	1	2	1	0	66.6
2014	CVS	Answers59	71.75	3	0.36	1	1	0	0	100
2014	CVS	Answers37	72.38	3	0.42	1	1	1	0	66.6
2014	CVS	Answers66	72.7	3	0.48	1	1	1	0	66.6
2014	CVS	Answers26	73.33	3	0.33	1	1	1	0	66.6
2014	CVS	Answers15	73.33	3	0.35	1	2	0	0	100
2014	CVS	Answers40	74.92	3	0.43	1	1	1	0	66.6
2014	CVS	Answers14	75.24	3	0.38	1	1	1	0	66.6
2014	CVS	Answers38	75.24	3	0.41	1	1	2	0	33.3
2014	CVS	Answers51	75.56	3	0.54	1	1	0	0	100
2014	CVS	Answers5	76.19	3	0.38	1	1	2	0	33.3
2014	CVS	Answers76	77.46	3	0.38	1	1	1	0	66.6
2014	CVS	Answers18	77.46	3	0.5	1	1	1	0	66.6
2014	CVS	Answers23	77.78	3	0.41	1	1	2	0	33.3
2014	CVS	Answers61	78.1	3	0.54	1	1	1	0	66.6
2014	CVS	Answers74	78.41	3	0.34	1	2	1	0	66.6
2014	CVS	Answers33	78.73	3	0.43	1	1	1	0	66.6
2014	CVS	Answers16	79.37	3	0.35	1	1	1	0	66.6
2014	CVS	Answers11	79.37	3	0.41	1	1	2	0	33.3
2014	CVS	Answers31	80	3	0.39	1	1	2	0	33.3
2014	CVS	Answers30	80	3	0.48	1	1	2	0	33.3
2014	CVS	Answers77	80.63	3	0.51	1	1	1	0	66.6
2014	CVS	Answers7	80.95	3	0.35	1	1	2	0	33.3
2014	CVS	Answers43	80.95	3	0.49	1	1	1	0	66.6
2014	CVS	Answers34	81.27	3	0.55	1	1	1	0	66.6
2014	CVS	Answers71	81.9	3	0.45	1	1	2	0	33.3
2014	CVS	Answers79	81.9	3	0.53	1	1	2	0	33.3
2014	CVS	Answers25	82.22	3	0.41	1	1	2	0	33.3
2014	CVS	Answers32	82.54	3	0.45	1	1	2	0	33.3
2014	CVS	Answers60	82.86	3	0.44	1	1	2	0	33.3
2014	CVS	Answers42	83.17	3	0.47	1	1	1	0	66.6
2014	CVS	Answers29	84.13	3	0.26	1	1	1	0	66.6
2014	CVS	Answers52	84.13	3	0.32	1	2	1	0	66.6
2014	CVS	Answers35	84.13	3	0.36	1	1	2	0	33.3
2014	CVS	Answers21	84.44	3	0.4	1	1	1	0	66.6
2014	CVS	Answers72	85.71	3	0.39	1	1	3	0	0
2014	CVS	Answers50	86.67	3	0.41	1	2	2	0	33.3
2014	CVS	Answers67	86.67	3	0.45	1	1	2	0	33.3
2014	CVS	Answers62	86.67	3	0.54	1	1	2	0	33.3
2014	CVS	Answers20	87.62	3	0.15	2	1	3	1	0
2014	CVS	Answers3	87.62	3	0.41	1	1	2	0	33.3
2014	CVS	Answers22	89.84	3	0.35	1	1	2	0	33.3
2014	CVS	Answers70	91.11	3	0.39	1	2	3	0	0
2014	CVS	Answers69	91.75	3	0.38	1	1	3	0	0
2014	CVS	Answers2	93.02	3	0.26	1	1	3	0	0
2014	CVS	Answers78	95.87	3	0.28	1	1	3	0	0
2014	ENDO	Answers57	15.31	1	0.15	2	2	1	1	66.6
2014	ENDO	Answers51	21.09	2	0.14	2	2	2	1	33.3
2014	ENDO	Answers54	40.82	2	0.1	2	1	0	0	100
2014	ENDO	Answers56	42.86	2	0.35	1	2	2	1	33.3
2014	ENDO	Answers50	57.48	2	0.01	2	2	2	0	33.3
2014	ENDO	Answers85	57.48	2	0.32	1	2	1	0	66.6
2014	ENDO	Answers49	67.01	2	0.3	1	1	2	0	33.3
2014	ENDO	Answers81	67.69	2	0.19	1	2	0	0	100
2014	ENDO	Answers27	70.07	3	0.5	1	2	0	0	100
2014	ENDO	Answers2	72.79	3	0.45	1	2	2	0	33.3
2014	ENDO	Answers80	75.51	3	0.35	1	1	1	0	66.6
2014	ENDO	Answers66	76.19	3	0.15	2	1	1	0	66.6
2014	ENDO	Answers5	76.53	3	0.27	1	1	2	0	33.3
2014	ENDO	Answers52	77.21	3	0.24	1	2	0	0	100
2014	ENDO	Answers26	80.27	3	0.44	1	2	1	0	66.6
2014	ENDO	Answers22	81.63	3	0.32	1	1	2	0	33.3
2014	ENDO	Answers73	81.97	3	0.49	1	1	2	0	33.3
2014	ENDO	Answers86	83.33	3	0.41	1	1	2	0	33.3
2014	ENDO	Answers43	84.01	3	0.31	1	1	2	0	33.3
2014	ENDO	Answers79	84.01	3	0.36	1	1	2	0	33.3
2014	ENDO	Answers62	85.03	3	0.35	1	1	1	0	66.6
2014	ENDO	Answers4	85.37	3	0.41	1	2	2	0	33.3
2014	ENDO	Answers16	86.39	3	0.49	1	1	2	0	33.3
2014	ENDO	Answers64	87.07	3	0.35	1	1	2	0	33.3
2014	ENDO	Answers11	87.07	3	0.45	1	1	2	0	33.3
2014	ENDO	Answers84	87.41	3	0.43	1	2	2	0	33.3
2014	ENDO	Answers65	88.44	3	0.32	1	1	2	0	33.3
2014	ENDO	Answers21	88.44	3	0.39	1	1	3	0	0
2014	ENDO	Answers47	88.78	3	0.37	1	1	2	0	33.3
2014	ENDO	Answers88	89.12	3	0.14	2	1	2	0	33.3
2014	ENDO	Answers45	89.12	3	0.44	1	1	2	0	33.3
2014	ENDO	Answers1	89.46	3	0.37	1	2	3	0	0
2014	ENDO	Answers8	89.46	3	0.42	1	1	2	0	33.3
2014	ENDO	Answers76	89.8	3	0.35	1	1	3	0	0
2014	ENDO	Answers32	90.14	3	0.15	2	1	2	0	33.3
2014	ENDO	Answers13	90.14	3	0.49	1	1	2	0	33.3
2014	ENDO	Answers46	90.48	3	0.1	2	1	2	0	33.3
2014	ENDO	Answers87	90.82	3	0.35	1	2	2	0	33.3
2014	ENDO	Answers30	91.16	3	0.46	1	1	2	0	33.3
2014	ENDO	Answers82	91.16	3	0.52	1	2	2	0	33.3
2014	ENDO	Answers71	91.16	3	0.53	1	1	3	0	0
2014	ENDO	Answers7	91.5	3	0.41	1	1	2	0	33.3
2014	ENDO	Answers44	91.84	3	0.29	1	1	3	0	0
2014	ENDO	Answers89	92.18	3	0.05	2	1	2	0	33.3
2014	ENDO	Answers42	92.18	3	0.33	1	1	3	0	0
2014	ENDO	Answers77	92.52	3	0.33	1	1	3	0	0
2014	ENDO	Answers68	92.52	3	0.45	1	1	3	0	0
2014	ENDO	Answers9	92.52	3	0.46	1	1	3	0	0
2014	ENDO	Answers41	92.86	3	0.5	1	1	2	0	33.3
2014	ENDO	Answers60	93.2	3	0.42	1	1	3	0	0
2014	ENDO	Answers34	93.2	3	0.57	1	1	3	0	0
2014	ENDO	Answers83	93.54	3	0.31	1	1	3	0	0
2014	ENDO	Answers61	93.54	3	0.41	1	1	3	0	0
2014	ENDO	Answers20	93.54	3	0.51	1	1	3	0	0
2014	ENDO	Answers38	93.54	3	0.54	1	1	3	0	0
2014	ENDO	Answers69	93.54	3	0.6	1	2	3	0	0
2014	ENDO	Answers78	93.88	3	0.32	1	1	3	0	0
2014	ENDO	Answers28	93.88	3	0.39	1	1	3	0	0
2014	ENDO	Answers40	94.22	3	0.24	1	1	3	0	0
2014	ENDO	Answers70	94.22	3	0.37	1	2	3	0	0
2014	ENDO	Answers25	94.56	3	0.36	1	1	3	0	0
2014	ENDO	Answers24	94.56	3	0.47	1	2	3	0	0
2014	ENDO	Answers31	94.9	3	0.3	1	1	3	0	0
2014	ENDO	Answers10	94.9	3	0.46	1	1	3	0	0
2014	ENDO	Answers75	95.24	3	0.31	1	2	3	0	0
2014	ENDO	Answers48	95.24	3	0.38	1	1	3	0	0
2014	ENDO	Answers59	95.24	3	0.47	1	1	3	0	0
2014	ENDO	Answers74	95.92	3	0.51	1	1	3	0	0
2014	ENDO	Answers63	96.26	3	0.15	2	1	3	0	0
2014	ENDO	Answers14	96.26	3	0.25	1	1	3	0	0
2014	ENDO	Answers23	96.26	3	0.25	1	1	3	0	0
2014	ENDO	Answers15	96.26	3	0.43	1	1	3	0	0
2014	ENDO	Answers72	96.6	3	0.27	1	1	3	0	0
2014	ENDO	Answers29	96.6	3	0.48	1	1	3	0	0
2014	ENDO	Answers53	96.94	3	0.15	2	1	3	0	0
2014	ENDO	Answers17	96.94	3	0.25	1	2	3	0	0
2014	ENDO	Answers36	96.94	3	0.36	1	1	3	0	0
2014	ENDO	Answers6	96.94	3	0.41	1	1	3	0	0
2014	ENDO	Answers19	97.62	3	0.4	1	1	3	0	0
2014	ENDO	Answers37	97.62	3	0.42	1	1	3	0	0
2014	ENDO	Answers12	97.62	3	0.44	1	1	3	0	0
2014	ENDO	Answers35	97.62	3	0.44	1	1	3	0	0
2014	ENDO	Answers58	97.96	3	0.09	2	1	3	1	0
2014	ENDO	Answers3	97.96	3	0.15	2	2	3	1	0
2014	ENDO	Answers39	97.96	3	0.27	1	1	3	0	0
2014	ENDO	Answers33	97.96	3	0.3	1	1	3	0	0
2014	ENDO	Answers67	98.64	3	0.33	1	1	3	0	0
2014	ENDO	Answers55	98.98	3	0.24	1	1	3	0	0
2014	ENDO	Answers90	98.98	3	0.44	1	1	3	0	0
2014	ENDO	Answers18	99.66	3	0.37	1	1	3	0	0
2014	GIT	Answers77	14.86	1	0	2	2	2	1	33.3
2014	GIT	Answers54	21.28	2	0.28	1	1	1	1	66.6
2014	GIT	Answers80	31.76	2	0.33	1	1	1	0	66.6
2014	GIT	Answers16	39.53	2	0.46	1	1	0	1	100
2014	GIT	Answers85	41.89	2	0.25	1	1	0	0	100
2014	GIT	Answers67	52.7	2	0.51	1	1	2	1	33.3
2014	GIT	Answers97	53.38	2	0.37	1	1	1	0	66.6
2014	GIT	Answers20	53.38	2	0.52	1	1	0	0	100
2014	GIT	Answers45	53.72	2	0.41	1	2	0	1	100
2014	GIT	Answers43	54.73	2	0.39	1	1	1	1	66.6
2014	GIT	Answers6	55.74	2	0.48	1	1	0	0	100
2014	GIT	Answers68	58.45	2	0.39	1	1	0	0	100
2014	GIT	Answers98	62.16	2	0.44	1	1	1	0	66.6
2014	GIT	Answers81	62.84	2	0.33	1	1	0	0	100
2014	GIT	Answers46	64.19	2	0.42	1	1	0	0	100
2014	GIT	Answers95	65.2	2	0.26	1	1	0	0	100
2014	GIT	Answers100	66.55	2	0.36	1	1	0	0	100
2014	GIT	Answers96	66.55	2	0.4	1	1	1	1	66.6
2014	GIT	Answers90	66.89	2	0.38	1	1	0	0	100
2014	GIT	Answers82	66.89	2	0.43	1	1	1	0	66.6
2014	GIT	Answers13	66.89	2	0.54	1	1	1	0	66.6
2014	GIT	Answers10	68.58	2	0.19	1	1	0	0	100
2014	GIT	Answers1	69.26	2	0.4	1	1	0	0	100
2014	GIT	Answers15	69.59	2	0.48	1	1	0	0	100
2014	GIT	Answers5	70.61	3	0.31	1	1	1	0	66.6
2014	GIT	Answers23	70.95	3	0.54	1	1	1	0	66.6
2014	GIT	Answers83	71.96	3	0.42	1	1	0	0	100
2014	GIT	Answers58	73.31	3	0.41	1	1	1	0	66.6
2014	GIT	Answers79	73.65	3	0.45	1	1	1	0	66.6
2014	GIT	Answers7	73.65	3	0.61	1	2	1	0	66.6
2014	GIT	Answers49	73.99	3	0.53	1	1	1	0	66.6
2014	GIT	Answers44	74.32	3	0.27	1	2	2	0	33.3
2014	GIT	Answers3	74.32	3	0.49	1	2	1	0	66.6
2014	GIT	Answers40	74.66	3	0.51	1	1	1	0	66.6
2014	GIT	Answers93	75.68	3	0.5	1	1	1	0	66.6
2014	GIT	Answers47	76.35	3	0.38	1	1	2	0	33.3
2014	GIT	Answers50	77.7	3	0.34	1	1	1	0	66.6
2014	GIT	Answers36	78.04	3	0.57	1	1	1	0	66.6
2014	GIT	Answers84	78.38	3	0.27	1	1	1	0	66.6
2014	GIT	Answers8	78.38	3	0.55	1	2	2	0	33.3
2014	GIT	Answers11	80.07	3	0.49	1	2	1	0	66.6
2014	GIT	Answers78	80.74	3	0.4	1	1	1	0	66.6
2014	GIT	Answers56	80.74	3	0.45	1	1	2	0	33.3
2014	GIT	Answers55	81.42	3	0.3	1	1	1	0	66.6
2014	GIT	Answers39	81.76	3	0.25	1	2	1	0	66.6
2014	GIT	Answers65	82.43	3	0.38	1	1	1	0	66.6
2014	GIT	Answers12	82.43	3	0.39	1	1	1	0	66.6
2014	GIT	Answers17	82.43	3	0.61	1	2	1	0	66.6
2014	GIT	Answers94	82.77	3	0.42	1	1	2	0	33.3
2014	GIT	Answers48	83.45	3	0.38	1	1	2	0	33.3
2014	GIT	Answers22	83.78	3	0.48	1	1	2	0	33.3
2014	GIT	Answers37	84.12	3	0.39	1	2	2	0	33.3
2014	GIT	Answers64	84.46	3	0.47	1	1	1	0	66.6
2014	GIT	Answers9	84.8	3	0.57	1	2	2	0	33.3
2014	GIT	Answers35	85.14	3	0.35	1	2	2	0	33.3
2014	GIT	Answers14	85.47	3	0.58	1	1	1	0	66.6
2014	GIT	Answers21	86.15	3	0.31	1	1	2	0	33.3
2014	GIT	Answers18	86.49	3	0.42	1	1	2	0	33.3
2014	GIT	Answers75	86.82	3	0.41	1	1	2	0	33.3
2014	GIT	Answers89	87.16	3	0.26	1	1	2	0	33.3
2014	GIT	Answers91	87.84	3	0.37	1	1	2	0	33.3
2014	GIT	Answers71	87.84	3	0.46	1	1	2	0	33.3
2014	GIT	Answers70	88.18	3	0.4	1	1	2	0	33.3
2014	GIT	Answers62	88.18	3	0.48	1	1	2	0	33.3
2014	GIT	Answers63	88.51	3	0.14	2	2	2	0	33.3
2014	GIT	Answers59	88.51	3	0.29	1	1	2	0	33.3
2014	GIT	Answers99	88.85	3	0.45	1	1	3	0	0
2014	GIT	Answers88	89.19	3	0.37	1	1	2	0	33.3
2014	GIT	Answers92	89.19	3	0.37	1	1	2	0	33.3
2014	GIT	Answers2	89.19	3	0.41	1	1	2	0	33.3
2014	GIT	Answers72	89.19	3	0.49	1	1	2	0	33.3
2014	GIT	Answers24	90.54	3	0.23	1	1	2	0	33.3
2014	GIT	Answers74	90.54	3	0.44	1	1	3	0	0
2014	GIT	Answers19	90.88	3	0.28	1	1	3	0	0
2014	GIT	Answers28	90.88	3	0.38	1	1	3	0	0
2014	GIT	Answers4	91.55	3	0.31	1	2	3	0	0
2014	GIT	Answers34	91.89	3	0.38	1	2	3	0	0
2014	GIT	Answers87	92.23	3	0.33	1	1	3	0	0
2014	GIT	Answers53	92.57	3	0.26	1	1	3	0	0
2014	GIT	Answers51	93.24	3	0.24	1	1	3	0	0
2014	GIT	Answers41	93.24	3	0.26	1	1	3	0	0
2014	GIT	Answers76	93.58	3	0.15	2	2	3	1	0
2014	GIT	Answers60	93.92	3	0.25	1	1	3	0	0
2014	GIT	Answers26	93.92	3	0.38	1	2	3	0	0
2014	GIT	Answers57	94.26	3	0.14	2	1	3	0	0
2014	GIT	Answers27	94.26	3	0.38	1	1	3	0	0
2014	GIT	Answers52	94.59	3	0.4	1	1	3	0	0
2014	GIT	Answers73	94.93	3	0.46	1	1	3	0	0
2014	GIT	Answers33	95.27	3	0.24	1	1	3	0	0
2014	GIT	Answers25	95.27	3	0.32	1	1	3	0	0
2014	GIT	Answers86	95.61	3	0.27	1	1	3	0	0
2014	GIT	Answers61	95.61	3	0.32	1	1	3	0	0
2014	GIT	Answers32	96.28	3	0.26	1	1	3	0	0
2014	GIT	Answers66	96.96	3	0.14	2	1	3	0	0
2014	GIT	Answers31	97.3	3	0.1	2	1	3	1	0
2014	GIT	Answers42	97.3	3	0.31	1	2	3	0	0
2014	GIT	Answers69	97.3	3	0.36	1	1	3	0	0
2014	GIT	Answers29	98.31	3	0.26	1	1	3	0	0
2014	GIT	Answers38	98.65	3	0.15	2	1	3	0	0
2014	GIT	Answers30	99.32	3	0.13	2	1	3	1	0
2014	MSK	Answers60	28.53	2	0.02	2	2	1	0	66.6
2014	MSK	Answers35	29.17	2	0.23	1	2	0	1	100
2014	MSK	Answers49	29.81	2	0.36	1	2	0	1	100
2014	MSK	Answers5	35.26	2	0.05	2	1	0	1	100
2014	MSK	Answers53	35.58	2	0.32	1	1	0	0	100
2014	MSK	Answers54	45.19	2	0.26	1	1	0	0	100
2014	MSK	Answers64	47.76	2	0.45	1	1	1	0	66.6
2014	MSK	Answers43	49.68	2	0.46	1	1	0	0	100
2014	MSK	Answers3	53.53	2	0.21	1	1	1	0	66.6
2014	MSK	Answers15	56.41	2	0.34	1	1	0	1	100
2014	MSK	Answers48	58.33	2	0.48	1	1	0	0	100
2014	MSK	Answers76	58.33	2	0.6	1	1	1	0	66.6
2014	MSK	Answers28	61.86	2	0.41	1	1	0	0	100
2014	MSK	Answers13	62.18	2	0.52	1	1	1	0	66.6
2014	MSK	Answers23	64.42	2	0.38	1	1	0	0	100
2014	MSK	Answers77	65.06	2	0.43	1	1	0	0	100
2014	MSK	Answers47	65.06	2	0.53	1	1	0	0	100
2014	MSK	Answers79	65.38	2	0.48	1	1	0	0	100
2014	MSK	Answers80	65.71	2	0.32	1	1	1	0	66.6
2014	MSK	Answers37	65.71	2	0.45	1	1	1	0	66.6
2014	MSK	Answers6	65.71	2	0.51	1	1	1	0	66.6
2014	MSK	Answers46	66.67	2	0.33	1	1	2	0	33.3
2014	MSK	Answers52	67.95	2	0.27	1	1	1	0	66.6
2014	MSK	Answers20	68.27	2	0.26	1	2	0	0	100
2014	MSK	Answers24	68.27	2	0.4	1	1	1	0	66.6
2014	MSK	Answers65	68.59	2	0.44	1	1	1	0	66.6
2014	MSK	Answers62	68.59	2	0.55	1	1	2	0	33.3
2014	MSK	Answers72	68.91	2	0.43	1	1	1	0	66.6
2014	MSK	Answers32	69.55	2	0.45	1	1	1	0	66.6
2014	MSK	Answers17	69.55	2	0.47	1	1	2	0	33.3
2014	MSK	Answers67	71.15	3	0.38	1	2	0	0	100
2014	MSK	Answers45	71.79	3	0.4	1	1	0	0	100
2014	MSK	Answers33	73.4	3	0.39	1	1	1	0	66.6
2014	MSK	Answers39	73.4	3	0.56	1	2	0	0	100
2014	MSK	Answers9	73.72	3	0.57	1	1	0	0	100
2014	MSK	Answers66	74.04	3	0.42	1	1	1	0	66.6
2014	MSK	Answers73	74.68	3	0.41	1	1	1	0	66.6
2014	MSK	Answers56	75	3	0.43	1	2	1	0	66.6
2014	MSK	Answers61	75.32	3	0.55	1	2	1	0	66.6
2014	MSK	Answers75	75.64	3	0.52	1	1	1	0	66.6
2014	MSK	Answers12	77.24	3	0.3	1	1	1	0	66.6
2014	MSK	Answers34	79.17	3	0.49	1	1	2	0	33.3
2014	MSK	Answers25	79.81	3	0.38	1	2	2	0	33.3
2014	MSK	Answers68	80.45	3	0.51	1	1	1	0	66.6
2014	MSK	Answers71	81.09	3	0.46	1	1	2	0	33.3
2014	MSK	Answers27	81.41	3	0.15	2	1	1	0	66.6
2014	MSK	Answers7	81.41	3	0.37	1	2	1	0	66.6
2014	MSK	Answers2	81.73	3	0.49	1	1	2	0	33.3
2014	MSK	Answers31	81.73	3	0.53	1	1	2	0	33.3
2014	MSK	Answers63	83.65	3	0.35	1	1	2	0	33.3
2014	MSK	Answers29	83.65	3	0.42	1	2	1	0	66.6
2014	MSK	Answers26	83.97	3	0.43	1	1	1	0	66.6
2014	MSK	Answers38	84.29	3	0.29	1	1	2	0	33.3
2014	MSK	Answers57	84.62	3	0.28	1	1	2	0	33.3
2014	MSK	Answers40	84.62	3	0.33	1	1	1	0	66.6
2014	MSK	Answers59	84.62	3	0.42	1	1	2	0	33.3
2014	MSK	Answers30	85.26	3	0.45	1	1	1	0	66.6
2014	MSK	Answers10	85.26	3	0.47	1	1	2	0	33.3
2014	MSK	Answers70	85.26	3	0.54	1	1	3	0	0
2014	MSK	Answers19	86.22	3	0.39	1	1	2	0	33.3
2014	MSK	Answers50	86.54	3	0.27	1	1	2	0	33.3
2014	MSK	Answers42	86.86	3	0.33	1	1	2	0	33.3
2014	MSK	Answers21	87.82	3	0.14	2	1	3	1	0
2014	MSK	Answers78	88.14	3	0.25	1	2	2	0	33.3
2014	MSK	Answers58	89.74	3	0.4	1	1	2	0	33.3
2014	MSK	Answers14	89.74	3	0.41	1	1	3	0	0
2014	MSK	Answers22	90.06	3	0.48	1	1	3	0	0
2014	MSK	Answers16	90.71	3	0.46	1	1	2	0	33.3
2014	MSK	Answers51	91.03	3	0.26	1	2	2	0	33.3
2014	MSK	Answers36	91.03	3	0.37	1	1	3	0	0
2014	MSK	Answers8	91.99	3	0.4	1	1	3	0	0
2014	MSK	Answers44	92.31	3	0.34	1	1	3	0	0
2014	MSK	Answers18	93.27	3	0.47	1	1	3	0	0
2014	MSK	Answers41	94.23	3	0.31	1	2	3	0	0
2014	MSK	Answers11	94.55	3	0.15	2	1	3	0	0
2014	MSK	Answers74	94.55	3	0.39	1	2	3	0	0
2014	MSK	Answers55	95.83	3	0.38	1	2	3	0	0
2014	MSK	Answers69	96.79	3	0.34	1	1	3	0	0
2014	MSK	Answers1	97.76	3	0.15	2	1	3	0	0
2014	MSK	Answers4	98.08	3	0.27	1	1	3	0	0
2014	Renal	Answers23	21.05	2	0.11	2	2	1	1	66.6
2014	Renal	Answers42	42.11	2	0.27	1	2	0	0	100
2014	Renal	Answers35	49.67	2	0.31	1	1	0	1	100
2014	Renal	Answers54	59.21	2	0.42	1	2	0	0	100
2014	Renal	Answers38	59.54	2	0.52	1	2	0	0	100
2014	Renal	Answers30	60.86	2	0.43	1	1	0	0	100
2014	Renal	Answers25	62.83	2	0.38	1	2	0	0	100
2014	Renal	Answers78	65.79	2	0.3	1	1	1	0	66.6
2014	Renal	Answers69	65.79	2	0.33	1	2	2	0	33.3
2014	Renal	Answers24	67.43	2	0.52	1	2	0	0	100
2014	Renal	Answers64	68.42	2	0.35	1	1	0	0	100
2014	Renal	Answers40	69.08	2	0.29	1	1	2	0	33.3
2014	Renal	Answers34	70.72	3	0.36	1	1	1	0	66.6
2014	Renal	Answers60	71.05	3	0.28	1	1	1	1	66.6
2014	Renal	Answers31	71.05	3	0.49	1	2	0	0	100
2014	Renal	Answers80	74.01	3	0.36	1	1	1	0	66.6
2014	Renal	Answers47	74.01	3	0.42	1	2	1	0	66.6
2014	Renal	Answers59	74.67	3	0.35	1	1	1	0	66.6
2014	Renal	Answers17	75.33	3	0.47	1	2	0	0	100
2014	Renal	Answers45	75.33	3	0.53	1	2	0	0	100
2014	Renal	Answers33	75.66	3	0.5	1	2	1	0	66.6
2014	Renal	Answers32	75.99	3	0.41	1	2	1	0	66.6
2014	Renal	Answers9	77.96	3	0.52	1	1	2	0	33.3
2014	Renal	Answers12	79.61	3	0.13	2	1	2	0	33.3
2014	Renal	Answers76	80.26	3	0.29	1	2	1	0	66.6
2014	Renal	Answers55	80.59	3	0.49	1	2	1	0	66.6
2014	Renal	Answers53	80.59	3	0.59	1	1	2	0	33.3
2014	Renal	Answers3	80.92	3	0.38	1	1	2	0	33.3
2014	Renal	Answers43	80.92	3	0.55	1	2	0	0	100
2014	Renal	Answers1	81.25	3	0.44	1	1	1	0	66.6
2014	Renal	Answers4	81.25	3	0.55	1	1	2	0	33.3
2014	Renal	Answers20	81.91	3	0.42	1	1	1	0	66.6
2014	Renal	Answers36	81.91	3	0.46	1	2	2	0	33.3
2014	Renal	Answers44	82.57	3	0.53	1	1	2	0	33.3
2014	Renal	Answers50	84.21	3	0.62	1	2	1	0	66.6
2014	Renal	Answers14	84.54	3	0.38	1	2	1	0	66.6
2014	Renal	Answers5	84.54	3	0.58	1	2	2	0	33.3
2014	Renal	Answers11	84.87	3	0.45	1	1	2	0	33.3
2014	Renal	Answers21	85.2	3	0.15	2	2	2	0	33.3
2014	Renal	Answers66	85.2	3	0.38	1	1	2	0	33.3
2014	Renal	Answers39	85.53	3	0.25	1	1	2	0	33.3
2014	Renal	Answers67	85.53	3	0.44	1	1	2	0	33.3
2014	Renal	Answers51	85.53	3	0.63	1	1	1	0	66.6
2014	Renal	Answers58	85.86	3	0.23	1	1	1	0	66.6
2014	Renal	Answers73	86.18	3	0.42	1	1	2	0	33.3
2014	Renal	Answers63	86.51	3	0.54	1	1	2	0	33.3
2014	Renal	Answers28	86.84	3	0.51	1	2	2	0	33.3
2014	Renal	Answers74	87.17	3	0.37	1	1	3	0	0
2014	Renal	Answers56	87.5	3	0.39	1	1	2	0	33.3
2014	Renal	Answers70	87.5	3	0.4	1	1	2	0	33.3
2014	Renal	Answers27	88.16	3	0.42	1	2	3	0	0
2014	Renal	Answers79	88.49	3	0.4	1	1	3	0	0
2014	Renal	Answers8	88.82	3	0.44	1	1	2	0	33.3
2014	Renal	Answers6	88.82	3	0.49	1	1	3	0	0
2014	Renal	Answers46	88.82	3	0.56	1	2	3	0	0
2014	Renal	Answers72	89.14	3	0.43	1	1	3	0	0
2014	Renal	Answers2	89.47	3	0.45	1	1	2	0	33.3
2014	Renal	Answers49	89.47	3	0.5	1	2	3	0	0
2014	Renal	Answers29	89.47	3	0.57	1	2	3	0	0
2014	Renal	Answers16	89.8	3	0.57	1	1	3	0	0
2014	Renal	Answers71	90.46	3	0.13	2	1	2	0	33.3
2014	Renal	Answers57	90.79	3	0.42	1	1	3	0	0
2014	Renal	Answers37	91.78	3	0.35	1	2	3	0	0
2014	Renal	Answers41	91.78	3	0.49	1	2	2	0	33.3
2014	Renal	Answers48	92.43	3	0.5	1	1	3	0	0
2014	Renal	Answers77	92.43	3	0.5	1	1	3	0	0
2014	Renal	Answers15	92.76	3	0.34	1	2	3	0	0
2014	Renal	Answers75	93.42	3	0.43	1	1	3	0	0
2014	Renal	Answers65	93.75	3	0.37	1	1	3	0	0
2014	Renal	Answers52	93.75	3	0.41	1	1	3	0	0
2014	Renal	Answers10	93.75	3	0.44	1	1	3	0	0
2014	Renal	Answers22	94.41	3	0.24	1	2	3	0	0
2014	Renal	Answers26	94.41	3	0.29	1	2	3	0	0
2014	Renal	Answers68	94.74	3	0.31	1	1	3	0	0
2014	Renal	Answers19	95.39	3	0.46	1	2	3	0	0
2014	Renal	Answers7	96.05	3	0.4	1	1	3	0	0
2014	Renal	Answers61	97.04	3	0.38	1	1	3	0	0
2014	Renal	Answers62	97.7	3	0.33	1	1	3	0	0
2014	Renal	Answers18	97.7	3	0.34	1	1	3	0	0
2014	Renal	Answers13	98.36	3	0.27	1	1	3	0	0
2014	REP	Answers53	12.33	1	0.09	2	1	0	0	100
2014	REP	Answers64	19.86	1	0.14	2	1	0	0	100
2014	REP	Answers79	36.64	2	0.09	2	1	0	0	100
2014	REP	Answers2	38.36	2	0	2	2	1	0	66.6
2014	REP	Answers68	43.84	2	0.25	1	1	2	1	33.3
2014	REP	Answers54	45.89	2	0.3	1	1	1	0	66.6
2014	REP	Answers5	48.63	2	0.14	2	1	1	0	66.6
2014	REP	Answers10	56.85	2	0.41	1	1	0	0	100
2014	REP	Answers62	56.85	2	0.48	1	2	1	0	66.6
2014	REP	Answers31	58.22	2	0.39	1	1	2	0	33.3
2014	REP	Answers33	58.22	2	0.41	1	1	0	0	100
2014	REP	Answers1	60.27	2	0.35	1	2	1	0	66.6
2014	REP	Answers61	68.49	2	0.31	1	2	0	0	100
2014	REP	Answers25	69.52	2	0.4	1	1	0	0	100
2014	REP	Answers17	69.86	2	0.39	1	2	0	0	100
2014	REP	Answers32	70.21	3	0.46	1	2	1	0	66.6
2014	REP	Answers67	72.26	3	0.27	1	1	1	0	66.6
2014	REP	Answers18	72.6	3	0.1	2	2	2	0	33.3
2014	REP	Answers43	73.97	3	0.39	1	1	2	0	33.3
2014	REP	Answers23	74.66	3	0.35	1	2	1	0	66.6
2014	REP	Answers42	74.66	3	0.37	1	1	1	0	66.6
2014	REP	Answers16	75.34	3	0.4	1	1	2	0	33.3
2014	REP	Answers73	76.03	3	0.41	1	2	0	0	100
2014	REP	Answers20	77.05	3	0.34	1	2	2	0	33.3
2014	REP	Answers72	78.42	3	0.5	1	1	1	0	66.6
2014	REP	Answers47	79.79	3	0.33	1	1	1	0	66.6
2014	REP	Answers6	79.79	3	0.61	1	2	1	0	66.6
2014	REP	Answers58	81.85	3	0.5	1	2	1	0	66.6
2014	REP	Answers21	82.53	3	0.46	1	1	2	0	33.3
2014	REP	Answers80	82.88	3	0.33	1	2	2	0	33.3
2014	REP	Answers49	82.88	3	0.56	1	1	2	0	33.3
2014	REP	Answers44	83.56	3	0.35	1	1	2	0	33.3
2014	REP	Answers34	84.93	3	0.14	2	2	1	0	66.6
2014	REP	Answers27	84.93	3	0.45	1	1	2	0	33.3
2014	REP	Answers29	84.93	3	0.53	1	2	2	0	33.3
2014	REP	Answers9	85.27	3	0.46	1	1	2	0	33.3
2014	REP	Answers75	86.3	3	0.34	1	1	2	0	33.3
2014	REP	Answers50	86.3	3	0.41	1	1	2	0	33.3
2014	REP	Answers11	86.3	3	0.42	1	1	2	0	33.3
2014	REP	Answers15	86.99	3	0.42	1	2	2	0	33.3
2014	REP	Answers14	87.33	3	0.49	1	2	3	0	0
2014	REP	Answers59	87.33	3	0.5	1	2	2	0	33.3
2014	REP	Answers71	87.67	3	0.25	1	2	2	0	33.3
2014	REP	Answers48	88.01	3	0.57	1	1	2	0	33.3
2014	REP	Answers46	89.38	3	0.41	1	1	2	0	33.3
2014	REP	Answers24	89.73	3	0.39	1	2	3	1	0
2014	REP	Answers51	89.73	3	0.4	1	1	2	0	33.3
2014	REP	Answers28	90.07	3	0.57	1	1	3	0	0
2014	REP	Answers19	90.75	3	0.53	1	2	3	1	0
2014	REP	Answers22	91.1	3	0.32	1	2	3	0	0
2014	REP	Answers4	91.1	3	0.4	1	1	3	0	0
2014	REP	Answers41	91.1	3	0.41	1	1	2	0	33.3
2014	REP	Answers63	92.12	3	0.24	1	2	3	0	0
2014	REP	Answers76	92.12	3	0.24	1	1	2	0	33.3
2014	REP	Answers35	92.12	3	0.4	1	1	2	0	33.3
2014	REP	Answers30	92.12	3	0.49	1	1	3	0	0
2014	REP	Answers3	92.47	3	0.13	2	2	3	0	0
2014	REP	Answers26	92.47	3	0.52	1	1	3	0	0
2014	REP	Answers37	92.81	3	0.43	1	2	3	0	0
2014	REP	Answers57	92.81	3	0.46	1	1	3	0	0
2014	REP	Answers36	93.15	3	0.42	1	1	3	0	0
2014	REP	Answers69	93.49	3	0.31	1	2	3	0	0
2014	REP	Answers39	93.49	3	0.48	1	1	3	0	0
2014	REP	Answers13	94.86	3	0.37	1	1	3	0	0
2014	REP	Answers7	94.86	3	0.43	1	1	3	0	0
2014	REP	Answers38	95.21	3	0.33	1	1	3	0	0
2014	REP	Answers45	95.21	3	0.35	1	1	3	0	0
2014	REP	Answers52	95.55	3	0.27	1	2	3	0	0
2014	REP	Answers74	95.55	3	0.31	1	1	3	0	0
2014	REP	Answers77	95.89	3	0.42	1	2	3	0	0
2014	REP	Answers70	96.23	3	0.35	1	1	3	0	0
2014	REP	Answers12	96.58	3	0.37	1	2	3	0	0
2014	REP	Answers8	96.58	3	0.41	1	1	3	0	0
2014	REP	Answers65	96.92	3	0.25	1	1	3	0	0
2014	REP	Answers78	96.92	3	0.26	1	2	3	0	0
2014	REP	Answers56	96.92	3	0.31	1	1	3	0	0
2014	REP	Answers40	97.26	3	0.15	2	1	3	0	0
2014	REP	Answers55	97.26	3	0.36	1	2	3	0	0
2014	REP	Answers60	97.6	3	0.3	1	1	3	0	0
2014	REP	Answers66	97.6	3	0.3	1	1	3	0	0
2014	Res	Answers25	21.22	2	0.15	2	2	0	1	100
2014	Res	Answers36	31.83	2	0.11	2	2	0	1	100
2014	Res	Answers74	38.59	2	0.15	2	1	0	0	100
2014	Res	Answers59	40.19	2	0.2	1	1	0	0	100
2014	Res	Answers72	44.05	2	0.37	1	2	0	0	100
2014	Res	Answers77	44.69	2	0.45	1	1	0	0	100
2014	Res	Answers7	45.66	2	0.14	2	1	1	0	66.6
2014	Res	Answers49	46.3	2	0.32	1	1	0	1	100
2014	Res	Answers46	46.62	2	0.33	1	1	1	0	66.6
2014	Res	Answers39	52.41	2	0.13	2	2	0	0	100
2014	Res	Answers70	52.73	2	0.26	1	1	0	0	100
2014	Res	Answers2	54.66	2	0.09	2	1	1	0	66.6
2014	Res	Answers37	55.95	2	0.38	1	1	0	0	100
2014	Res	Answers21	56.91	2	0.46	1	1	1	1	66.6
2014	Res	Answers29	56.91	2	0.47	1	2	1	0	66.6
2014	Res	Answers13	62.7	2	0.31	1	1	0	1	100
2014	Res	Answers73	63.02	2	0.15	2	2	1	0	66.6
2014	Res	Answers31	63.02	2	0.22	1	2	1	0	66.6
2014	Res	Answers38	63.02	2	0.38	1	2	0	0	100
2014	Res	Answers44	63.34	2	0.19	1	2	0	0	100
2014	Res	Answers78	63.67	2	0.52	1	1	0	0	100
2014	Res	Answers1	64.31	2	0.15	2	1	0	0	100
2014	Res	Answers80	66.88	2	0.47	1	1	1	0	66.6
2014	Res	Answers58	67.2	2	0.29	1	1	1	0	66.6
2014	Res	Answers34	67.2	2	0.49	1	1	2	0	33.3
2014	Res	Answers62	68.17	2	0.5	1	1	1	0	66.6
2014	Res	Answers55	68.81	2	0.49	1	1	0	0	100
2014	Res	Answers9	69.13	2	0.24	1	2	1	0	66.6
2014	Res	Answers14	69.77	2	0.46	1	1	1	0	66.6
2014	Res	Answers71	70.74	3	0.26	1	2	2	0	33.3
2014	Res	Answers22	70.74	3	0.29	1	2	1	0	66.6
2014	Res	Answers35	72.03	3	0.36	1	2	0	0	100
2014	Res	Answers51	72.35	3	0.46	1	1	0	0	100
2014	Res	Answers48	72.67	3	0.52	1	1	1	0	66.6
2014	Res	Answers67	73.31	3	0.46	1	2	2	0	33.3
2014	Res	Answers19	74.92	3	0.39	1	1	2	0	33.3
2014	Res	Answers43	75.56	3	0.44	1	1	0	0	100
2014	Res	Answers42	76.21	3	0.51	1	1	1	0	66.6
2014	Res	Answers69	76.85	3	0.14	2	1	2	0	33.3
2014	Res	Answers26	76.85	3	0.4	1	1	1	0	66.6
2014	Res	Answers23	77.17	3	0.43	1	1	1	0	66.6
2014	Res	Answers56	77.17	3	0.45	1	1	2	0	33.3
2014	Res	Answers76	77.17	3	0.47	1	1	0	0	100
2014	Res	Answers40	77.49	3	0.49	1	2	1	0	66.6
2014	Res	Answers65	78.14	3	0.49	1	1	1	0	66.6
2014	Res	Answers79	78.46	3	0.56	1	2	1	0	66.6
2014	Res	Answers8	79.1	3	0.34	1	1	0	0	100
2014	Res	Answers16	79.74	3	0.54	1	1	1	0	66.6
2014	Res	Answers41	80.06	3	0.48	1	1	1	0	66.6
2014	Res	Answers4	80.39	3	0.34	1	2	2	0	33.3
2014	Res	Answers5	81.35	3	0.29	1	1	2	0	33.3
2014	Res	Answers52	81.99	3	0.4	1	1	2	0	33.3
2014	Res	Answers30	81.99	3	0.45	1	2	1	0	66.6
2014	Res	Answers32	82.32	3	0.32	1	2	2	0	33.3
2014	Res	Answers68	82.96	3	0.44	1	1	1	0	66.6
2014	Res	Answers53	83.6	3	0.42	1	1	2	0	33.3
2014	Res	Answers28	83.6	3	0.45	1	1	1	0	66.6
2014	Res	Answers18	83.92	3	0.34	1	2	1	0	66.6
2014	Res	Answers64	85.53	3	0.53	1	2	2	0	33.3
2014	Res	Answers17	86.17	3	0.28	1	1	3	0	0
2014	Res	Answers66	86.5	3	0.39	1	2	1	0	66.6
2014	Res	Answers24	86.5	3	0.4	1	2	2	0	33.3
2014	Res	Answers47	87.78	3	0.47	1	1	3	0	0
2014	Res	Answers63	89.07	3	0.44	1	2	2	0	33.3
2014	Res	Answers12	89.39	3	0.25	1	1	3	0	0
2014	Res	Answers75	89.39	3	0.37	1	1	2	0	33.3
2014	Res	Answers6	89.39	3	0.41	1	1	3	0	0
2014	Res	Answers54	90.35	3	0.29	1	1	2	0	33.3
2014	Res	Answers33	90.35	3	0.51	1	2	3	0	0
2014	Res	Answers15	90.68	3	0.26	1	1	3	0	0
2014	Res	Answers45	90.68	3	0.38	1	1	3	0	0
2014	Res	Answers10	90.68	3	0.45	1	1	2	0	33.3
2014	Res	Answers27	91.64	3	0.25	1	1	3	0	0
2014	Res	Answers61	92.28	3	0.15	2	1	3	0	0
2014	Res	Answers60	92.28	3	0.35	1	1	3	0	0
2014	Res	Answers57	92.6	3	0.33	1	2	3	0	0
2014	Res	Answers20	92.93	3	0.27	1	2	3	0	0
2014	Res	Answers3	93.25	3	0.29	1	2	3	0	0
2014	Res	Answers50	93.25	3	0.41	1	1	3	0	0
2014	Res	Answers11	96.46	3	0.33	1	1	3	0	0
2015	CNS	Answers37	16.61	1	0.05	2	1	1	1	66.6
2015	CNS	Answers2	24.76	2	0.19	1	1	0	0	100
2015	CNS	Answers25	28.99	2	0.1	2	1	1	1	66.6
2015	CNS	Answers27	29.32	2	0.15	2	1	0	0	100
2015	CNS	Answers98	29.97	2	0.29	1	1	0	0	100
2015	CNS	Answers68	31.27	2	0.36	1	1	0	0	100
2015	CNS	Answers7	35.18	2	0.15	2	1	0	0	100
2015	CNS	Answers70	37.79	2	0.22	1	1	0	0	100
2015	CNS	Answers52	39.74	2	0.3	1	1	1	0	66.6
2015	CNS	Answers75	40.39	2	0.45	1	2	0	0	100
2015	CNS	Answers43	41.69	2	0.29	1	1	0	0	100
2015	CNS	Answers26	44.63	2	0.4	1	2	0	0	100
2015	CNS	Answers79	46.58	2	0.28	1	2	0	0	100
2015	CNS	Answers67	46.91	2	0.15	2	1	1	0	66.6
2015	CNS	Answers12	53.75	2	0.37	1	1	1	0	66.6
2015	CNS	Answers45	54.72	2	0.33	1	2	1	0	66.6
2015	CNS	Answers89	56.35	2	0.33	1	1	0	0	100
2015	CNS	Answers44	57.33	2	0.25	1	1	1	0	66.6
2015	CNS	Answers74	57.98	2	0.26	1	1	0	0	100
2015	CNS	Answers93	58.63	2	0.37	1	1	0	0	100
2015	CNS	Answers42	60.59	2	0.34	1	1	0	0	100
2015	CNS	Answers78	62.21	2	0.43	1	2	0	0	100
2015	CNS	Answers15	63.19	2	0.31	1	2	0	0	100
2015	CNS	Answers77	63.52	2	0.41	1	2	0	0	100
2015	CNS	Answers29	64.82	2	0.3	1	1	0	0	100
2015	CNS	Answers86	65.8	2	0.54	1	1	0	0	100
2015	CNS	Answers62	66.45	2	0.19	1	1	0	0	100
2015	CNS	Answers35	68.08	2	0.51	1	2	0	0	100
2015	CNS	Answers38	68.4	2	0.6	1	2	1	0	66.6
2015	CNS	Answers91	69.06	2	0.45	1	1	0	0	100
2015	CNS	Answers47	69.06	2	0.48	1	1	1	0	66.6
2015	CNS	Answers88	69.38	2	0.38	1	2	1	0	66.6
2015	CNS	Answers13	70.03	3	0.26	1	1	2	0	33.3
2015	CNS	Answers66	70.36	3	0.27	1	1	0	0	100
2015	CNS	Answers97	70.68	3	0.47	1	1	1	0	66.6
2015	CNS	Answers6	71.34	3	0.44	1	2	1	0	66.6
2015	CNS	Answers76	71.34	3	0.49	1	1	0	0	100
2015	CNS	Answers63	72.31	3	0.33	1	1	0	0	100
2015	CNS	Answers36	73.62	3	0.31	1	1	0	0	100
2015	CNS	Answers32	73.94	3	0.51	1	2	0	0	100
2015	CNS	Answers57	74.27	3	0.48	1	1	0	0	100
2015	CNS	Answers31	75.24	3	0.42	1	1	2	0	33.3
2015	CNS	Answers59	76.87	3	0.28	1	2	2	0	33.3
2015	CNS	Answers92	77.2	3	0.32	1	1	0	0	100
2015	CNS	Answers30	77.2	3	0.44	1	1	1	0	66.6
2015	CNS	Answers82	77.52	3	0.44	1	1	0	0	100
2015	CNS	Answers84	78.83	3	0.51	1	2	1	0	66.6
2015	CNS	Answers53	79.15	3	0.37	1	2	2	0	33.3
2015	CNS	Answers85	79.8	3	0.33	1	1	2	0	33.3
2015	CNS	Answers55	79.8	3	0.48	1	1	1	0	66.6
2015	CNS	Answers87	80.13	3	0.39	1	1	1	0	66.6
2015	CNS	Answers95	80.13	3	0.42	1	2	2	0	33.3
2015	CNS	Answers72	80.78	3	0.32	1	1	1	0	66.6
2015	CNS	Answers56	81.11	3	0.33	1	1	0	0	100
2015	CNS	Answers58	81.43	3	0.26	1	1	1	0	66.6
2015	CNS	Answers73	81.43	3	0.37	1	1	2	0	33.3
2015	CNS	Answers51	82.08	3	0.46	1	1	1	0	66.6
2015	CNS	Answers3	82.41	3	0.26	1	1	2	0	33.3
2015	CNS	Answers22	82.74	3	0.5	1	2	2	0	33.3
2015	CNS	Answers4	83.39	3	0.11	2	2	2	1	33.3
2015	CNS	Answers69	83.71	3	0.21	1	1	1	0	66.6
2015	CNS	Answers54	83.71	3	0.47	1	1	1	0	66.6
2015	CNS	Answers16	84.04	3	0.32	1	1	1	0	66.6
2015	CNS	Answers81	84.69	3	0.51	1	1	1	0	66.6
2015	CNS	Answers96	85.02	3	0.4	1	2	1	0	66.6
2015	CNS	Answers39	85.67	3	0.35	1	1	2	0	33.3
2015	CNS	Answers17	86.32	3	0.33	1	1	2	0	33.3
2015	CNS	Answers14	86.97	3	0.49	1	1	2	0	33.3
2015	CNS	Answers8	87.62	3	0.15	2	1	2	1	33.3
2015	CNS	Answers71	87.62	3	0.4	1	2	2	0	33.3
2015	CNS	Answers40	87.95	3	0.51	1	2	2	0	33.3
2015	CNS	Answers34	88.27	3	0.34	1	1	2	0	33.3
2015	CNS	Answers5	88.6	3	0.25	1	1	2	0	33.3
2015	CNS	Answers61	88.6	3	0.35	1	1	2	0	33.3
2015	CNS	Answers41	88.6	3	0.36	1	1	2	0	33.3
2015	CNS	Answers64	89.58	3	0.31	1	1	3	0	0
2015	CNS	Answers100	89.9	3	0.31	1	2	2	0	33.3
2015	CNS	Answers18	89.9	3	0.37	1	2	2	0	33.3
2015	CNS	Answers60	90.23	3	0.36	1	1	3	0	0
2015	CNS	Answers19	90.55	3	0.34	1	1	3	0	0
2015	CNS	Answers99	91.21	3	0.31	1	1	2	0	33.3
2015	CNS	Answers9	91.21	3	0.39	1	2	3	0	0
2015	CNS	Answers94	91.53	3	0.5	1	2	2	0	33.3
2015	CNS	Answers48	92.18	3	0.34	1	1	3	0	0
2015	CNS	Answers24	92.51	3	0.43	1	1	3	0	0
2015	CNS	Answers11	92.83	3	0.33	1	1	3	0	0
2015	CNS	Answers90	93.16	3	0.36	1	2	3	0	0
2015	CNS	Answers10	93.49	3	0.13	2	1	3	0	0
2015	CNS	Answers21	93.49	3	0.29	1	1	3	0	0
2015	CNS	Answers83	93.49	3	0.42	1	1	3	0	0
2015	CNS	Answers20	93.81	3	0.29	1	1	3	0	0
2015	CNS	Answers46	94.46	3	0.28	1	2	3	0	0
2015	CNS	Answers23	95.11	3	0.28	1	1	3	0	0
2015	CNS	Answers1	95.44	3	0.14	2	1	3	0	0
2015	CNS	Answers28	95.44	3	0.29	1	1	3	0	0
2015	CNS	Answers49	95.77	3	0.29	1	1	3	0	0
2015	CNS	Answers65	96.09	3	0.26	1	1	3	0	0
2015	CNS	Answers50	97.72	3	0.28	1	2	3	0	0
2015	CNS	Answers33	98.05	3	0.15	2	2	3	0	0
2015	CNS	Answers80	98.37	3	0.15	2	1	3	0	0
2015	CVS	Answers59	29.15	2	0.26	1	2	0	0	100
2015	CVS	Answers92	32.84	2	0.23	1	1	0	0	100
2015	CVS	Answers46	36.9	2	0.05	2	2	0	0	100
2015	CVS	Answers1	40.22	2	0.25	1	1	1	0	66.6
2015	CVS	Answers88	40.96	2	0.4	1	1	1	0	66.6
2015	CVS	Answers49	46.86	2	0.4	1	1	0	0	100
2015	CVS	Answers53	47.6	2	0.33	1	2	0	0	100
2015	CVS	Answers93	47.97	2	0.24	1	1	0	0	100
2015	CVS	Answers21	48.34	2	0.33	1	1	0	0	100
2015	CVS	Answers96	48.34	2	0.38	1	2	0	0	100
2015	CVS	Answers64	48.71	2	0.32	1	1	0	0	100
2015	CVS	Answers50	48.71	2	0.37	1	2	0	0	100
2015	CVS	Answers97	48.71	2	0.45	1	1	0	0	100
2015	CVS	Answers8	49.08	2	0.28	1	1	0	0	100
2015	CVS	Answers98	53.14	2	0.24	1	1	0	0	100
2015	CVS	Answers6	53.51	2	0.28	1	1	0	0	100
2015	CVS	Answers41	54.61	2	0.33	1	2	0	0	100
2015	CVS	Answers47	54.98	2	0.57	1	1	0	0	100
2015	CVS	Answers45	57.2	2	0.35	1	1	1	1	66.6
2015	CVS	Answers5	58.3	2	0.32	1	1	0	0	100
2015	CVS	Answers15	59.41	2	0	2	2	1	0	66.6
2015	CVS	Answers40	59.78	2	0.42	1	2	0	0	100
2015	CVS	Answers91	60.52	2	0.35	1	1	0	0	100
2015	CVS	Answers48	60.89	2	0.47	1	2	0	0	100
2015	CVS	Answers95	61.25	2	0.46	1	1	0	0	100
2015	CVS	Answers62	61.62	2	0.62	1	2	0	0	100
2015	CVS	Answers63	62.36	2	0.45	1	1	0	0	100
2015	CVS	Answers51	64.94	2	0.44	1	2	0	0	100
2015	CVS	Answers61	65.68	2	0.45	1	1	0	0	100
2015	CVS	Answers89	66.05	2	0.28	1	2	1	0	66.6
2015	CVS	Answers9	66.05	2	0.5	1	1	1	0	66.6
2015	CVS	Answers44	66.79	2	0.62	1	1	0	0	100
2015	CVS	Answers43	67.53	2	0.53	1	1	1	0	66.6
2015	CVS	Answers54	67.53	2	0.62	1	1	0	0	100
2015	CVS	Answers4	67.9	2	0.36	1	1	1	0	66.6
2015	CVS	Answers58	68.27	2	0.44	1	1	1	0	66.6
2015	CVS	Answers10	68.63	2	0.52	1	1	0	0	100
2015	CVS	Answers42	69.37	2	0.37	1	2	1	0	66.6
2015	CVS	Answers69	69.74	2	0.55	1	2	0	0	100
2015	CVS	Answers85	70.48	3	0.36	1	1	0	0	100
2015	CVS	Answers12	70.85	3	0.38	1	1	1	0	66.6
2015	CVS	Answers60	70.85	3	0.47	1	1	1	0	66.6
2015	CVS	Answers25	70.85	3	0.55	1	2	0	0	100
2015	CVS	Answers71	71.96	3	0.41	1	1	0	0	100
2015	CVS	Answers57	71.96	3	0.52	1	1	0	0	100
2015	CVS	Answers22	73.06	3	0.3	1	1	0	0	100
2015	CVS	Answers74	73.06	3	0.43	1	1	2	0	33.3
2015	CVS	Answers52	73.06	3	0.58	1	2	0	0	100
2015	CVS	Answers20	73.8	3	0.21	1	2	1	0	66.6
2015	CVS	Answers68	73.8	3	0.47	1	1	1	0	66.6
2015	CVS	Answers11	74.17	3	0.26	1	1	1	0	66.6
2015	CVS	Answers100	74.17	3	0.44	1	1	1	0	66.6
2015	CVS	Answers55	74.54	3	0.55	1	1	0	0	100
2015	CVS	Answers56	74.91	3	0.51	1	1	1	0	66.6
2015	CVS	Answers19	75.28	3	0.36	1	1	1	0	66.6
2015	CVS	Answers36	75.65	3	0.43	1	1	1	0	66.6
2015	CVS	Answers37	75.65	3	0.6	1	2	0	0	100
2015	CVS	Answers84	76.01	3	0.47	1	1	1	0	66.6
2015	CVS	Answers30	76.38	3	0.38	1	1	2	0	33.3
2015	CVS	Answers16	76.75	3	0.37	1	2	1	0	66.6
2015	CVS	Answers31	77.12	3	0.5	1	1	1	0	66.6
2015	CVS	Answers99	77.49	3	0.43	1	1	1	0	66.6
2015	CVS	Answers17	77.86	3	0.29	1	1	1	0	66.6
2015	CVS	Answers28	78.6	3	0.56	1	1	0	0	100
2015	CVS	Answers38	79.34	3	0.56	1	2	1	0	66.6
2015	CVS	Answers29	79.7	3	0.46	1	2	0	0	100
2015	CVS	Answers23	79.7	3	0.52	1	2	1	0	66.6
2015	CVS	Answers80	81.18	3	0.15	2	1	1	0	66.6
2015	CVS	Answers79	81.18	3	0.44	1	1	1	0	66.6
2015	CVS	Answers90	81.18	3	0.45	1	1	2	0	33.3
2015	CVS	Answers2	81.92	3	0.53	1	1	2	0	33.3
2015	CVS	Answers83	82.29	3	0.53	1	2	2	0	33.3
2015	CVS	Answers27	82.66	3	0.29	1	2	2	0	33.3
2015	CVS	Answers73	83.03	3	0.24	1	2	2	0	33.3
2015	CVS	Answers77	83.03	3	0.36	1	1	1	0	66.6
2015	CVS	Answers33	83.76	3	0.39	1	2	1	0	66.6
2015	CVS	Answers39	83.76	3	0.49	1	2	1	0	66.6
2015	CVS	Answers13	84.13	3	0.46	1	1	2	0	33.3
2015	CVS	Answers3	85.24	3	0.45	1	1	2	0	33.3
2015	CVS	Answers24	85.61	3	0.51	1	1	2	0	33.3
2015	CVS	Answers82	86.35	3	0.32	1	1	1	0	66.6
2015	CVS	Answers18	86.72	3	0.44	1	2	2	0	33.3
2015	CVS	Answers66	86.72	3	0.46	1	2	1	0	66.6
2015	CVS	Answers26	86.72	3	0.56	1	1	2	0	33.3
2015	CVS	Answers70	87.45	3	0.39	1	2	2	0	33.3
2015	CVS	Answers14	87.82	3	0.51	1	1	2	0	33.3
2015	CVS	Answers67	88.19	3	0.52	1	1	3	0	0
2015	CVS	Answers87	89.3	3	0.43	1	1	2	0	33.3
2015	CVS	Answers81	90.41	3	0.33	1	1	2	0	33.3
2015	CVS	Answers76	90.41	3	0.37	1	1	2	0	33.3
2015	CVS	Answers7	90.41	3	0.48	1	1	0	0	100
2015	CVS	Answers86	90.77	3	0.33	1	1	2	0	33.3
2015	CVS	Answers78	91.51	3	0.36	1	1	3	0	0
2015	CVS	Answers65	91.88	3	0.51	1	1	2	0	33.3
2015	CVS	Answers94	93.36	3	0.37	1	1	3	0	0
2015	CVS	Answers32	94.1	3	0.46	1	1	3	0	0
2015	CVS	Answers34	94.83	3	0.15	2	1	3	0	0
2015	CVS	Answers72	95.57	3	0.37	1	1	3	0	0
2015	CVS	Answers75	97.79	3	0.22	1	1	3	0	0
2015	CVS	Answers35	98.15	3	0.32	1	1	3	0	0
2015	ENDO	Answers88	38.38	2	0.35	1	1	1	1	66.6
2015	ENDO	Answers90	53.54	2	0.34	1	1	0	0	100
2015	ENDO	Answers54	53.87	2	0.42	1	1	2	0	33.3
2015	ENDO	Answers81	54.88	2	0.48	1	2	0	0	100
2015	ENDO	Answers64	57.24	2	0.37	1	1	0	0	100
2015	ENDO	Answers6	61.95	2	0.26	1	2	1	0	66.6
2015	ENDO	Answers5	64.65	2	0.37	1	2	0	0	100
2015	ENDO	Answers41	64.65	2	0.39	1	1	0	0	100
2015	ENDO	Answers47	64.65	2	0.4	1	1	0	0	100
2015	ENDO	Answers26	66.33	2	0.45	1	1	1	0	66.6
2015	ENDO	Answers87	68.35	2	0.15	2	1	0	0	100
2015	ENDO	Answers86	68.69	2	0.34	1	1	0	0	100
2015	ENDO	Answers29	70.03	3	0.15	2	1	2	0	33.3
2015	ENDO	Answers9	70.03	3	0.35	1	2	0	0	100
2015	ENDO	Answers25	71.04	3	0.22	1	1	2	0	33.3
2015	ENDO	Answers56	71.04	3	0.24	1	2	1	0	66.6
2015	ENDO	Answers73	74.07	3	0.3	1	2	2	0	33.3
2015	ENDO	Answers80	74.41	3	0.32	1	2	2	0	33.3
2015	ENDO	Answers89	75.76	3	0.31	1	2	2	0	33.3
2015	ENDO	Answers58	78.79	3	0.35	1	2	2	0	33.3
2015	ENDO	Answers12	78.79	3	0.61	1	2	0	0	100
2015	ENDO	Answers85	80.13	3	0.57	1	2	2	0	33.3
2015	ENDO	Answers50	80.81	3	0.37	1	1	2	0	33.3
2015	ENDO	Answers8	80.81	3	0.5	1	1	1	0	66.6
2015	ENDO	Answers38	81.14	3	0.34	1	2	2	0	33.3
2015	ENDO	Answers59	81.14	3	0.35	1	1	2	0	33.3
2015	ENDO	Answers71	81.14	3	0.46	1	1	2	0	33.3
2015	ENDO	Answers72	81.48	3	0.35	1	1	2	0	33.3
2015	ENDO	Answers3	82.15	3	0.46	1	1	1	0	66.6
2015	ENDO	Answers57	82.83	3	0.41	1	2	2	0	33.3
2015	ENDO	Answers7	83.84	3	0.56	1	1	1	0	66.6
2015	ENDO	Answers49	84.51	3	0.35	1	1	2	0	33.3
2015	ENDO	Answers15	84.51	3	0.37	1	2	2	0	33.3
2015	ENDO	Answers10	84.51	3	0.46	1	2	1	0	66.6
2015	ENDO	Answers44	84.51	3	0.51	1	1	2	0	33.3
2015	ENDO	Answers28	84.85	3	0.3	1	1	2	0	33.3
2015	ENDO	Answers18	84.85	3	0.34	1	1	1	0	66.6
2015	ENDO	Answers37	85.19	3	0.45	1	1	1	0	66.6
2015	ENDO	Answers14	85.19	3	0.47	1	1	2	0	33.3
2015	ENDO	Answers74	86.2	3	0.47	1	1	2	0	33.3
2015	ENDO	Answers34	86.53	3	0.42	1	1	1	0	66.6
2015	ENDO	Answers33	87.21	3	0.36	1	1	2	0	33.3
2015	ENDO	Answers76	87.21	3	0.45	1	1	2	0	33.3
2015	ENDO	Answers63	87.54	3	0.48	1	2	2	0	33.3
2015	ENDO	Answers36	87.88	3	0.23	1	1	2	0	33.3
2015	ENDO	Answers17	87.88	3	0.38	1	1	1	0	66.6
2015	ENDO	Answers51	87.88	3	0.41	1	1	2	0	33.3
2015	ENDO	Answers48	88.55	3	0.34	1	1	2	0	33.3
2015	ENDO	Answers62	88.55	3	0.4	1	1	2	0	33.3
2015	ENDO	Answers19	88.55	3	0.42	1	1	2	0	33.3
2015	ENDO	Answers42	88.89	3	0.39	1	2	2	0	33.3
2015	ENDO	Answers2	88.89	3	0.4	1	1	3	0	0
2015	ENDO	Answers20	88.89	3	0.46	1	1	2	0	33.3
2015	ENDO	Answers53	89.23	3	0.41	1	1	2	0	33.3
2015	ENDO	Answers39	89.56	3	0.52	1	2	2	0	33.3
2015	ENDO	Answers69	89.56	3	0.55	1	1	3	0	0
2015	ENDO	Answers21	90.24	3	0.25	1	1	2	0	33.3
2015	ENDO	Answers67	90.91	3	0.29	1	1	2	0	33.3
2015	ENDO	Answers4	90.91	3	0.42	1	2	2	0	33.3
2015	ENDO	Answers35	91.25	3	0.26	1	2	2	0	33.3
2015	ENDO	Answers55	91.58	3	0.4	1	1	3	0	0
2015	ENDO	Answers40	91.58	3	0.5	1	1	3	0	0
2015	ENDO	Answers11	91.92	3	0.26	1	2	3	0	0
2015	ENDO	Answers75	91.92	3	0.35	1	1	2	0	33.3
2015	ENDO	Answers60	91.92	3	0.4	1	2	2	0	33.3
2015	ENDO	Answers78	92.26	3	0.49	1	1	3	0	0
2015	ENDO	Answers23	92.59	3	0.27	1	1	3	0	0
2015	ENDO	Answers16	92.59	3	0.46	1	1	3	0	0
2015	ENDO	Answers24	92.93	3	0.23	1	1	3	0	0
2015	ENDO	Answers30	93.27	3	0.42	1	1	3	0	0
2015	ENDO	Answers46	93.94	3	0.4	1	1	3	0	0
2015	ENDO	Answers65	94.61	3	0.37	1	1	3	0	0
2015	ENDO	Answers83	94.95	3	0.27	1	2	3	0	0
2015	ENDO	Answers66	94.95	3	0.34	1	1	3	0	0
2015	ENDO	Answers61	95.29	3	0.52	1	1	3	0	0
2015	ENDO	Answers45	95.62	3	0.52	1	1	3	0	0
2015	ENDO	Answers27	95.96	3	0.39	1	1	3	0	0
2015	ENDO	Answers13	96.3	3	0.53	1	1	3	0	0
2015	ENDO	Answers22	96.97	3	0.13	2	1	3	0	0
2015	ENDO	Answers43	96.97	3	0.31	1	1	3	0	0
2015	ENDO	Answers1	96.97	3	0.33	1	1	3	0	0
2015	ENDO	Answers79	97.31	3	0.22	1	1	3	0	0
2015	ENDO	Answers84	97.31	3	0.4	1	1	3	0	0
2015	ENDO	Answers77	97.98	3	0.28	1	1	3	0	0
2015	ENDO	Answers68	98.65	3	0.09	2	1	3	0	0
2015	ENDO	Answers31	98.65	3	0.15	2	1	3	0	0
2015	ENDO	Answers82	98.65	3	0.38	1	1	3	0	0
2015	ENDO	Answers70	98.99	3	0.13	2	1	3	0	0
2015	ENDO	Answers32	98.99	3	0.22	1	1	3	0	0
2015	ENDO	Answers52	98.99	3	0.31	1	1	3	0	0
2015	GIT	Answers72	30.64	2	0.31	1	1	1	0	66.6
2015	GIT	Answers55	35.69	2	0.38	1	1	0	0	100
2015	GIT	Answers46	37.37	2	0	2	1	0	0	100
2015	GIT	Answers71	39.73	2	0.15	2	2	1	1	66.6
2015	GIT	Answers54	39.73	2	0.49	1	1	0	0	100
2015	GIT	Answers16	40.4	2	0.15	2	2	0	0	100
2015	GIT	Answers19	41.41	2	0.24	1	2	2	0	33.3
2015	GIT	Answers50	43.43	2	0.38	1	2	0	0	100
2015	GIT	Answers80	44.11	2	0.34	1	1	0	0	100
2015	GIT	Answers6	44.44	2	0.28	1	1	0	0	100
2015	GIT	Answers22	44.44	2	0.49	1	2	0	0	100
2015	GIT	Answers17	46.8	2	0.33	1	2	0	0	100
2015	GIT	Answers73	47.81	2	0.25	1	1	0	0	100
2015	GIT	Answers23	48.15	2	0.53	1	2	0	0	100
2015	GIT	Answers51	49.49	2	0.36	1	1	0	0	100
2015	GIT	Answers81	49.83	2	0.38	1	1	1	0	66.6
2015	GIT	Answers31	53.2	2	0.35	1	1	2	0	33.3
2015	GIT	Answers42	55.56	2	0.35	1	1	0	0	100
2015	GIT	Answers43	56.57	2	0.45	1	1	0	0	100
2015	GIT	Answers57	56.9	2	0.38	1	2	0	0	100
2015	GIT	Answers66	57.91	2	0.37	1	1	0	0	100
2015	GIT	Answers24	58.92	2	0.55	1	2	0	0	100
2015	GIT	Answers77	59.26	2	0.39	1	1	1	0	66.6
2015	GIT	Answers26	61.28	2	0.37	1	1	0	0	100
2015	GIT	Answers52	63.97	2	0.36	1	1	0	0	100
2015	GIT	Answers28	65.99	2	0.49	1	1	1	0	66.6
2015	GIT	Answers14	66.33	2	0.43	1	2	0	0	100
2015	GIT	Answers34	66.67	2	0.38	1	1	0	0	100
2015	GIT	Answers67	67	2	0.34	1	2	0	0	100
2015	GIT	Answers10	67	2	0.43	1	2	0	0	100
2015	GIT	Answers27	67	2	0.45	1	1	0	0	100
2015	GIT	Answers30	67.34	2	0.32	1	1	0	0	100
2015	GIT	Answers25	68.01	2	0.58	1	2	0	0	100
2015	GIT	Answers93	68.35	2	0.43	1	1	0	0	100
2015	GIT	Answers100	68.69	2	0.44	1	1	0	0	100
2015	GIT	Answers20	70.03	3	0.56	1	1	0	0	100
2015	GIT	Answers90	70.37	3	0.44	1	1	2	0	33.3
2015	GIT	Answers13	70.71	3	0.57	1	2	0	0	100
2015	GIT	Answers35	71.04	3	0.46	1	1	0	0	100
2015	GIT	Answers15	71.38	3	0.4	1	1	1	0	66.6
2015	GIT	Answers44	71.38	3	0.5	1	2	1	0	66.6
2015	GIT	Answers56	71.72	3	0.52	1	1	0	0	100
2015	GIT	Answers5	72.05	3	0.45	1	1	1	0	66.6
2015	GIT	Answers78	72.73	3	0.35	1	2	1	0	66.6
2015	GIT	Answers98	73.4	3	0.44	1	2	0	0	100
2015	GIT	Answers11	74.07	3	0.54	1	1	1	0	66.6
2015	GIT	Answers1	74.41	3	0.4	1	1	1	0	66.6
2015	GIT	Answers18	74.75	3	0.44	1	2	0	0	100
2015	GIT	Answers29	74.75	3	0.48	1	1	1	0	66.6
2015	GIT	Answers83	75.08	3	0.52	1	1	1	0	66.6
2015	GIT	Answers39	76.09	3	0.3	1	1	1	0	66.6
2015	GIT	Answers79	76.09	3	0.45	1	1	1	0	66.6
2015	GIT	Answers38	78.11	3	0.15	2	1	1	0	66.6
2015	GIT	Answers21	80.13	3	0.38	1	2	1	0	66.6
2015	GIT	Answers95	80.81	3	0.42	1	1	1	0	66.6
2015	GIT	Answers37	80.81	3	0.47	1	1	0	0	100
2015	GIT	Answers58	81.48	3	0.4	1	2	2	0	33.3
2015	GIT	Answers89	81.82	3	0.28	1	1	1	0	66.6
2015	GIT	Answers94	82.15	3	0.51	1	1	0	0	100
2015	GIT	Answers92	82.83	3	0.23	1	1	2	0	33.3
2015	GIT	Answers47	83.16	3	0.39	1	1	1	0	66.6
2015	GIT	Answers9	83.5	3	0.38	1	1	1	0	66.6
2015	GIT	Answers48	83.5	3	0.44	1	1	1	0	66.6
2015	GIT	Answers68	85.52	3	0.39	1	1	1	0	66.6
2015	GIT	Answers64	85.52	3	0.46	1	1	1	0	66.6
2015	GIT	Answers41	85.86	3	0.33	1	1	3	0	0
2015	GIT	Answers63	86.53	3	0.39	1	1	3	0	0
2015	GIT	Answers12	86.87	3	0.45	1	1	2	0	33.3
2015	GIT	Answers33	86.87	3	0.45	1	1	2	0	33.3
2015	GIT	Answers61	86.87	3	0.52	1	1	2	0	33.3
2015	GIT	Answers45	86.87	3	0.54	1	1	1	0	66.6
2015	GIT	Answers49	87.54	3	0.32	1	1	1	0	66.6
2015	GIT	Answers69	87.54	3	0.34	1	1	2	0	33.3
2015	GIT	Answers7	87.88	3	0.11	2	1	2	1	33.3
2015	GIT	Answers84	88.22	3	0.32	1	2	2	0	33.3
2015	GIT	Answers32	88.55	3	0.26	1	1	2	0	33.3
2015	GIT	Answers3	88.55	3	0.31	1	1	2	0	33.3
2015	GIT	Answers62	88.55	3	0.46	1	2	2	0	33.3
2015	GIT	Answers8	88.89	3	0.38	1	1	2	0	33.3
2015	GIT	Answers65	89.56	3	0.46	1	1	3	0	0
2015	GIT	Answers53	89.9	3	0.42	1	1	2	0	33.3
2015	GIT	Answers70	90.24	3	0.35	1	2	3	0	0
2015	GIT	Answers59	90.57	3	0.42	1	2	3	0	0
2015	GIT	Answers96	90.91	3	0.33	1	1	3	0	0
2015	GIT	Answers97	91.25	3	0.28	1	1	2	0	33.3
2015	GIT	Answers60	91.25	3	0.46	1	2	3	0	0
2015	GIT	Answers82	91.58	3	0.15	2	1	2	0	33.3
2015	GIT	Answers86	91.92	3	0.37	1	1	3	0	0
2015	GIT	Answers87	92.59	3	0.31	1	1	3	0	0
2015	GIT	Answers88	92.59	3	0.37	1	1	3	0	0
2015	GIT	Answers40	92.59	3	0.42	1	1	3	0	0
2015	GIT	Answers4	93.27	3	0.34	1	1	3	0	0
2015	GIT	Answers99	93.27	3	0.35	1	1	3	0	0
2015	GIT	Answers74	93.27	3	0.39	1	1	3	0	0
2015	GIT	Answers75	93.27	3	0.48	1	2	3	0	0
2015	GIT	Answers91	93.6	3	0.39	1	1	3	0	0
2015	GIT	Answers85	93.94	3	0.29	1	1	3	0	0
2015	GIT	Answers36	94.28	3	0.43	1	1	3	0	0
2015	GIT	Answers2	94.61	3	0.29	1	1	3	0	0
2015	GIT	Answers76	99.33	3	0.11	2	2	3	0	0
2015	MSK	Answers12	6.57	1	0.2	1	2	0	0	100
2015	MSK	Answers83	13.14	1	0.12	2	1	0	0	100
2015	MSK	Answers66	13.87	1	0.13	2	2	0	0	100
2015	MSK	Answers57	15.69	1	0.15	2	1	1	1	66.6
2015	MSK	Answers85	19.34	1	0.26	1	1	0	0	100
2015	MSK	Answers76	21.53	2	0.12	2	2	1	0	66.6
2015	MSK	Answers56	23.72	2	0.02	2	1	0	0	100
2015	MSK	Answers77	28.47	2	0.25	1	1	0	0	100
2015	MSK	Answers28	37.23	2	0.43	1	1	0	0	100
2015	MSK	Answers80	39.78	2	0.32	1	2	0	0	100
2015	MSK	Answers74	39.78	2	0.44	1	1	0	0	100
2015	MSK	Answers26	41.61	2	0.41	1	2	0	0	100
2015	MSK	Answers99	41.97	2	0.31	1	1	0	0	100
2015	MSK	Answers95	44.89	2	0.39	1	1	0	0	100
2015	MSK	Answers24	45.62	2	0.29	1	2	0	0	100
2015	MSK	Answers52	45.99	2	0.22	1	2	0	0	100
2015	MSK	Answers78	45.99	2	0.49	1	1	0	0	100
2015	MSK	Answers70	46.35	2	0.13	2	1	0	0	100
2015	MSK	Answers38	47.81	2	0.26	1	1	0	0	100
2015	MSK	Answers82	48.18	2	0.38	1	1	0	0	100
2015	MSK	Answers64	48.54	2	0.36	1	1	0	0	100
2015	MSK	Answers89	49.27	2	0.32	1	1	0	0	100
2015	MSK	Answers21	50.73	2	0.43	1	2	1	1	66.6
2015	MSK	Answers79	52.19	2	0.33	1	1	0	0	100
2015	MSK	Answers11	52.55	2	0.23	1	1	1	0	66.6
2015	MSK	Answers75	53.28	2	0.49	1	2	0	0	100
2015	MSK	Answers71	54.74	2	0.45	1	1	1	0	66.6
2015	MSK	Answers54	55.11	2	0.36	1	1	1	0	66.6
2015	MSK	Answers67	55.11	2	0.45	1	2	0	0	100
2015	MSK	Answers43	55.47	2	0.44	1	2	1	0	66.6
2015	MSK	Answers6	55.84	2	0.42	1	1	1	1	66.6
2015	MSK	Answers23	56.2	2	0.31	1	2	1	0	66.6
2015	MSK	Answers90	56.57	2	0.43	1	1	0	0	100
2015	MSK	Answers91	56.93	2	0.35	1	1	0	0	100
2015	MSK	Answers8	58.76	2	0	2	2	1	0	66.6
2015	MSK	Answers72	59.85	2	0.38	1	2	1	0	66.6
2015	MSK	Answers7	60.95	2	0.26	1	2	1	0	66.6
2015	MSK	Answers100	62.04	2	0.43	1	1	0	0	100
2015	MSK	Answers40	62.41	2	0.37	1	2	0	0	100
2015	MSK	Answers86	62.41	2	0.41	1	2	0	0	100
2015	MSK	Answers51	62.77	2	0.32	1	1	1	0	66.6
2015	MSK	Answers1	66.06	2	0.33	1	1	0	0	100
2015	MSK	Answers96	66.42	2	0.32	1	1	1	0	66.6
2015	MSK	Answers93	67.88	2	0.45	1	1	0	0	100
2015	MSK	Answers87	67.88	2	0.52	1	1	0	0	100
2015	MSK	Answers44	68.61	2	0.3	1	1	0	0	100
2015	MSK	Answers14	69.34	2	0.36	1	2	1	0	66.6
2015	MSK	Answers32	71.17	3	0.29	1	1	2	0	33.3
2015	MSK	Answers63	71.17	3	0.36	1	1	1	0	66.6
2015	MSK	Answers92	71.17	3	0.38	1	1	0	0	100
2015	MSK	Answers69	72.26	3	0.27	1	1	0	0	100
2015	MSK	Answers19	72.99	3	0.54	1	2	1	0	66.6
2015	MSK	Answers84	74.09	3	0.38	1	2	1	0	66.6
2015	MSK	Answers60	74.09	3	0.41	1	1	0	0	100
2015	MSK	Answers20	74.09	3	0.45	1	2	0	0	100
2015	MSK	Answers9	74.09	3	0.46	1	1	0	0	100
2015	MSK	Answers39	74.09	3	0.47	1	2	2	0	33.3
2015	MSK	Answers25	74.82	3	0.39	1	1	1	0	66.6
2015	MSK	Answers17	74.82	3	0.53	1	1	1	0	66.6
2015	MSK	Answers73	75.55	3	0.48	1	1	2	0	33.3
2015	MSK	Answers97	76.28	3	0.43	1	1	0	0	100
2015	MSK	Answers49	76.64	3	0.46	1	1	1	0	66.6
2015	MSK	Answers22	76.64	3	0.48	1	2	0	0	100
2015	MSK	Answers16	77.01	3	0.53	1	1	1	0	66.6
2015	MSK	Answers13	78.1	3	0.32	1	2	1	0	66.6
2015	MSK	Answers88	78.47	3	0.46	1	1	1	0	66.6
2015	MSK	Answers10	78.83	3	0.53	1	2	0	0	100
2015	MSK	Answers65	79.2	3	0.49	1	1	0	0	100
2015	MSK	Answers45	79.56	3	0.23	1	2	2	1	33.3
2015	MSK	Answers41	80.29	3	0.31	1	2	2	0	33.3
2015	MSK	Answers68	80.29	3	0.55	1	1	2	0	33.3
2015	MSK	Answers33	80.66	3	0.43	1	1	2	0	33.3
2015	MSK	Answers48	81.02	3	0.36	1	1	2	0	33.3
2015	MSK	Answers98	81.39	3	0.39	1	1	1	0	66.6
2015	MSK	Answers27	81.75	3	0.44	1	1	1	0	66.6
2015	MSK	Answers29	82.12	3	0.46	1	1	1	0	66.6
2015	MSK	Answers42	83.21	3	0.38	1	1	1	0	66.6
2015	MSK	Answers18	83.21	3	0.48	1	2	2	0	33.3
2015	MSK	Answers37	83.94	3	0.39	1	1	2	0	33.3
2015	MSK	Answers3	84.31	3	0.34	1	1	2	0	33.3
2015	MSK	Answers5	84.67	3	0.34	1	2	2	0	33.3
2015	MSK	Answers15	85.4	3	0.49	1	2	1	0	66.6
2015	MSK	Answers46	85.77	3	0.39	1	1	1	0	66.6
2015	MSK	Answers50	86.13	3	0.29	1	1	1	0	66.6
2015	MSK	Answers47	87.23	3	0.35	1	1	2	0	33.3
2015	MSK	Answers62	87.59	3	0.29	1	1	2	0	33.3
2015	MSK	Answers4	87.96	3	0.15	2	2	2	1	33.3
2015	MSK	Answers34	89.05	3	0.15	2	2	2	0	33.3
2015	MSK	Answers2	90.51	3	0.13	2	2	3	0	0
2015	MSK	Answers53	90.51	3	0.36	1	1	2	0	33.3
2015	MSK	Answers35	91.97	3	0.36	1	1	3	0	0
2015	MSK	Answers81	92.34	3	0.44	1	2	3	0	0
2015	MSK	Answers30	92.7	3	0.25	1	1	3	0	0
2015	MSK	Answers31	93.07	3	0.35	1	1	3	0	0
2015	MSK	Answers59	93.43	3	0.39	1	1	3	0	0
2015	MSK	Answers61	93.8	3	0.24	1	1	3	0	0
2015	MSK	Answers58	94.53	3	0.28	1	1	3	0	0
2015	MSK	Answers55	95.26	3	0.22	1	1	3	0	0
2015	MSK	Answers94	95.26	3	0.3	1	1	3	0	0
2015	MSK	Answers36	98.18	3	0.24	1	2	3	0	0
2015	Renal	Answers75	31.95	2	0.14	2	1	1	1	66.6
2015	Renal	Answers60	33.08	2	0.24	1	1	1	0	66.6
2015	Renal	Answers23	34.59	2	0.48	1	1	1	0	66.6
2015	Renal	Answers21	35.34	2	0.02	2	2	1	1	66.6
2015	Renal	Answers82	40.98	2	0.3	1	1	1	0	66.6
2015	Renal	Answers40	41.73	2	0.15	2	2	1	1	66.6
2015	Renal	Answers87	47.74	2	0.13	2	2	0	0	100
2015	Renal	Answers24	48.5	2	0.48	1	1	0	0	100
2015	Renal	Answers25	50	2	0.2	1	2	2	0	33.3
2015	Renal	Answers74	51.88	2	0.21	1	1	0	0	100
2015	Renal	Answers93	55.26	2	0.38	1	1	1	0	66.6
2015	Renal	Answers77	56.77	2	0.45	1	1	1	0	66.6
2015	Renal	Answers81	57.14	2	0.28	1	2	0	0	100
2015	Renal	Answers30	59.02	2	0.45	1	2	1	0	66.6
2015	Renal	Answers43	60.9	2	0.29	1	2	2	0	33.3
2015	Renal	Answers33	61.65	2	0.42	1	2	0	0	100
2015	Renal	Answers22	62.78	2	0.27	1	1	1	0	66.6
2015	Renal	Answers94	62.78	2	0.29	1	1	1	0	66.6
2015	Renal	Answers99	63.16	2	0.36	1	2	1	1	66.6
2015	Renal	Answers39	63.53	2	0.13	2	2	2	1	33.3
2015	Renal	Answers76	64.66	2	0.25	1	1	1	0	66.6
2015	Renal	Answers98	65.79	2	0.52	1	1	0	0	100
2015	Renal	Answers51	66.17	2	0.42	1	1	0	0	100
2015	Renal	Answers56	66.54	2	0.5	1	2	0	0	100
2015	Renal	Answers100	69.17	2	0.45	1	1	0	0	100
2015	Renal	Answers66	70.3	3	0.27	1	1	2	0	33.3
2015	Renal	Answers95	70.68	3	0.33	1	1	1	0	66.6
2015	Renal	Answers13	71.05	3	0.33	1	2	0	0	100
2015	Renal	Answers53	71.8	3	0.51	1	2	1	0	66.6
2015	Renal	Answers90	74.06	3	0.26	1	1	1	0	66.6
2015	Renal	Answers72	74.44	3	0.35	1	1	0	0	100
2015	Renal	Answers78	75.56	3	0.34	1	1	1	0	66.6
2015	Renal	Answers14	75.56	3	0.38	1	1	1	0	66.6
2015	Renal	Answers64	75.56	3	0.39	1	1	1	0	66.6
2015	Renal	Answers69	76.32	3	0.46	1	1	2	0	33.3
2015	Renal	Answers85	77.82	3	0.29	1	2	1	0	66.6
2015	Renal	Answers47	77.82	3	0.45	1	1	0	0	100
2015	Renal	Answers71	78.2	3	0.15	2	1	1	0	66.6
2015	Renal	Answers32	78.2	3	0.56	1	2	1	0	66.6
2015	Renal	Answers3	78.57	3	0.37	1	2	2	0	33.3
2015	Renal	Answers48	78.57	3	0.51	1	1	0	0	100
2015	Renal	Answers58	78.95	3	0.48	1	1	1	0	66.6
2015	Renal	Answers57	78.95	3	0.53	1	2	2	0	33.3
2015	Renal	Answers5	79.32	3	0.38	1	1	1	0	66.6
2015	Renal	Answers50	79.32	3	0.42	1	1	1	0	66.6
2015	Renal	Answers92	79.32	3	0.43	1	1	1	0	66.6
2015	Renal	Answers65	79.32	3	0.5	1	1	2	0	33.3
2015	Renal	Answers54	79.32	3	0.57	1	1	2	0	33.3
2015	Renal	Answers36	79.7	3	0.33	1	1	0	0	100
2015	Renal	Answers18	79.7	3	0.4	1	1	1	1	66.6
2015	Renal	Answers42	79.7	3	0.59	1	2	1	0	66.6
2015	Renal	Answers19	80.08	3	0.61	1	1	2	0	33.3
2015	Renal	Answers28	80.83	3	0.52	1	1	1	0	66.6
2015	Renal	Answers38	80.83	3	0.56	1	2	2	0	33.3
2015	Renal	Answers34	81.58	3	0.34	1	2	1	0	66.6
2015	Renal	Answers11	81.58	3	0.43	1	2	1	0	66.6
2015	Renal	Answers59	81.58	3	0.47	1	1	2	0	33.3
2015	Renal	Answers68	81.95	3	0.37	1	1	2	0	33.3
2015	Renal	Answers9	82.33	3	0.41	1	2	2	0	33.3
2015	Renal	Answers12	82.33	3	0.44	1	1	1	0	66.6
2015	Renal	Answers49	82.33	3	0.52	1	1	2	0	33.3
2015	Renal	Answers89	82.71	3	0.45	1	1	2	0	33.3
2015	Renal	Answers7	83.08	3	0.47	1	1	1	0	66.6
2015	Renal	Answers88	83.46	3	0.33	1	1	2	0	33.3
2015	Renal	Answers37	83.46	3	0.52	1	2	2	0	33.3
2015	Renal	Answers55	83.83	3	0.46	1	2	2	0	33.3
2015	Renal	Answers52	83.83	3	0.53	1	2	2	0	33.3
2015	Renal	Answers86	84.21	3	0.35	1	1	2	0	33.3
2015	Renal	Answers96	85.71	3	0.29	1	2	2	0	33.3
2015	Renal	Answers4	85.71	3	0.4	1	2	1	0	66.6
2015	Renal	Answers73	86.09	3	0.42	1	1	2	0	33.3
2015	Renal	Answers45	86.09	3	0.45	1	2	2	0	33.3
2015	Renal	Answers26	86.47	3	0.38	1	2	2	0	33.3
2015	Renal	Answers27	87.59	3	0.33	1	2	2	0	33.3
2015	Renal	Answers63	88.35	3	0.39	1	1	1	0	66.6
2015	Renal	Answers2	88.35	3	0.43	1	2	2	0	33.3
2015	Renal	Answers97	88.35	3	0.5	1	1	3	0	0
2015	Renal	Answers70	88.72	3	0.33	1	1	2	0	33.3
2015	Renal	Answers20	89.1	3	0.32	1	2	2	0	33.3
2015	Renal	Answers91	89.1	3	0.35	1	1	2	0	33.3
2015	Renal	Answers44	89.1	3	0.52	1	1	2	0	33.3
2015	Renal	Answers67	89.85	3	0.34	1	1	3	0	0
2015	Renal	Answers46	89.85	3	0.62	1	2	3	0	0
2015	Renal	Answers17	90.23	3	0.38	1	2	2	0	33.3
2015	Renal	Answers84	90.6	3	0.4	1	1	3	0	0
2015	Renal	Answers41	90.98	3	0.4	1	2	3	0	0
2015	Renal	Answers61	91.35	3	0.25	1	1	3	0	0
2015	Renal	Answers80	91.35	3	0.39	1	2	2	0	33.3
2015	Renal	Answers31	92.11	3	0.56	1	2	3	0	0
2015	Renal	Answers79	92.48	3	0.29	1	2	3	0	0
[truncated: 208 more rows]
